# Supplementary material for: Reservoirs of antimicrobial resistance genes in retail raw milk
Source: Microbiome. 2020 Jun 26;8:99. doi: 10.1186/s40168-020-00861-6 (PMC7320593; doi:10.1186/s40168-020-00861-6)
Supplement: Supplementary file 2 — Additional file 1: Supplementary Data 1. List of ARGs observed in milk samples from California. [file 40168_2020_861_MOESM1_ESM.xlsx]

## Sheet: Supplementary Data 1
Supplementary Data 1: List of ARGs observed in California milk samples.
Header (ARGs)	Group	Mechanism	Class	Milk type
1090|DQ303459.3|DQ303459|betalactams|Class_A_betalactamases|CTX	CTX	Class A betalactamases	betalactams	Raw
1191|AJ243491.1|AJ243491|Aminoglycosides|Aminoglycoside_O-nucleotidyltransferases|ANT3-DPRIME	ANT3-DPRIME	Aminoglycoside O-nucleotidyltransferases	Aminoglycosides	Raw
1253|AF315351.1|AF315351|betalactams|Class_D_betalactamases|OXA	OXA	Class D betalactamases	betalactams	Raw
1268|AB976602.1|AB976602|betalactams|Class_A_betalactamases|CTX	CTX	Class A betalactamases	betalactams	Raw
1737|AY033516.1|AY033516|betalactams|Class_A_betalactamases|CTX	CTX	Class A betalactamases	betalactams	Raw
1863|AJ620678.1|AJ620678|Aminoglycosides|Aminoglycoside_O-nucleotidyltransferases|ANT3-DPRIME	ANT3-DPRIME	Aminoglycoside O-nucleotidyltransferases	Aminoglycosides	Raw
1864|AJ620678.1|AJ620678|betalactams|Class_D_betalactamases|OXA	OXA	Class D betalactamases	betalactams	Raw
38|DQ516970.1|DQ516970|Multi-drug_resistance|Multi-drug_efflux_pumps|MSBA	MSBA	Multi-drug efflux pumps	Multi-drug resistance	Raw
887|AY171578.1|AY171578|Tetracyclines|Tetracycline_resistance_major_facilitator_superfamily_MFS_efflux_pumps|TETC	TETC	Tetracycline resistance major facilitator superfamily MFS efflux pumps	Tetracyclines	Raw
AGly|AadA1|M95287|3320-4111|792|Aminoglycosides|Aminoglycoside_O-nucleotidyltransferases|ANT3-DPRIME	ANT3-DPRIME	Aminoglycoside O-nucleotidyltransferases	Aminoglycosides	Raw
Bla|OXA-141|EF552405|13-840|828|betalactams|Class_D_betalactamases|OXA	OXA	Class D betalactamases	betalactams	Raw
Bla|OXA-144_1_FJ617207|betalactams|Class_D_betalactamases|OXA	OXA	Class D betalactamases	betalactams	Raw
Bla|OXA-15|U63835|128-955|828|betalactams|Class_D_betalactamases|OXA	OXA	Class D betalactamases	betalactams	Raw
Bla|OXA-161|GQ202693|1172-1999|828|betalactams|Class_D_betalactamases|OXA	OXA	Class D betalactamases	betalactams	Raw
Bla|OXA-2_1_GQ466184|betalactams|Class_D_betalactamases|OXA	OXA	Class D betalactamases	betalactams	Raw
Bla|OXA-2_2_AY444814|betalactams|Class_D_betalactamases|OXA	OXA	Class D betalactamases	betalactams	Raw
Bla|OXA-210|JF795487|1-828|828|betalactams|Class_D_betalactamases|OXA	OXA	Class D betalactamases	betalactams	Raw
Bla|OXA-36|AF300985|1-739|739|betalactams|Class_D_betalactamases|OXA	OXA	Class D betalactamases	betalactams	Raw
CARD|phgb|AP009048|4153663-4154296|ARO:3000518|CRP|Multi-drug_resistance|MDR_regulator|CRP	CRP	MDR regulator	Multi-drug resistance	Raw
gi|146261808|gb|EF552405.1|betalactams|Class_D_betalactamases|OXA	OXA	Class D betalactamases	betalactams	Raw
gi|1488048|gb|U63835.1|PAU63835|betalactams|Class_D_betalactamases|OXA	OXA	Class D betalactamases	betalactams	Raw
gi|667794895|gb|KJ865754.1|betalactams|Class_D_betalactamases|OXA	OXA	Class D betalactamases	betalactams	Raw
Mdr|NC_002516.2.882884|Multi-drug_resistance|Multi-drug_efflux_pumps|MEXF	MEXF	Multi-drug efflux pumps	Multi-drug resistance	Raw
Tet|tetC_1_NC_002109|Tetracyclines|Tetracycline_resistance_major_facilitator_superfamily_MFS_efflux_pumps|TETC	TETC	Tetracycline resistance major facilitator superfamily MFS efflux pumps	Tetracyclines	Raw
Tet|tetC_6_Y19114|Tetracyclines|Tetracycline_resistance_major_facilitator_superfamily_MFS_efflux_pumps|TETC	TETC	Tetracycline resistance major facilitator superfamily MFS efflux pumps	Tetracyclines	Raw
Tet|tetC_9_AY046276|Tetracyclines|Tetracycline_resistance_major_facilitator_superfamily_MFS_efflux_pumps|TETC	TETC	Tetracycline resistance major facilitator superfamily MFS efflux pumps	Tetracyclines	Raw
Tet|TetC|EU751612|1-1191|1191|Tetracyclines|Tetracycline_resistance_major_facilitator_superfamily_MFS_efflux_pumps|TETC	TETC	Tetracycline resistance major facilitator superfamily MFS efflux pumps	Tetracyclines	Raw
11|DQ679966.1|DQ679966|Multi-drug_resistance|Multi-drug_efflux_pumps|ACRB	ACRB	Multi-drug efflux pumps	Multi-drug resistance	HTST
1268|AB976602.1|AB976602|betalactams|Class_A_betalactamases|CTX	CTX	Class A betalactamases	betalactams	HTST
1737|AY033516.1|AY033516|betalactams|Class_A_betalactamases|CTX	CTX	Class A betalactamases	betalactams	HTST
246|DQ679966.1|DQ679966|Multi-drug_resistance|Multi-drug_efflux_pumps|MEXE	MEXE	Multi-drug efflux pumps	Multi-drug resistance	HTST
CARD|phgb|AB219524.1|1176-4338|ARO:3003699|mexQ|Multi-drug_resistance|Multi-drug_efflux_pumps|MEXQ	MEXQ	Multi-drug efflux pumps	Multi-drug resistance	HTST
CARD|phgb|AP009048|4153663-4154296|ARO:3000518|CRP|Multi-drug_resistance|MDR_regulator|CRP	CRP	MDR regulator	Multi-drug resistance	HTST
CARD|phgb|JQ727668|0-375|ARO:3000823|ramA|Multi-drug_resistance|MDR_regulator|RAMA	RAMA	MDR regulator	Multi-drug resistance	HTST
CARD|phgb|NC_002695|1737553-1737967|ARO:3000676|H-NS|Multi-drug_resistance|MDR_regulator|HNS	HNS	MDR regulator	Multi-drug resistance	HTST
CARD|phgb|NC_002695|4904931-4905630|ARO:3000831|cpxR|Multi-drug_resistance|MDR_regulator|CPXA	CPXA	MDR regulator	Multi-drug resistance	HTST
CARD|phgb|U00096|2812615-2814154|ARO:3000074|emrB|Multi-drug_resistance|Multi-drug_efflux_pumps|EMRB	EMRB	Multi-drug efflux pumps	Multi-drug resistance	HTST
Flq|OqxBgb|EU370913|47851-51003|3153|Multi-drug_resistance|Multi-drug_efflux_pumps|OQXB	OQXB	Multi-drug efflux pumps	Multi-drug resistance	HTST
Mdr|NC_002516.2.882884|Multi-drug_resistance|Multi-drug_efflux_pumps|MEXF	MEXF	Multi-drug efflux pumps	Multi-drug resistance	HTST
Mdr|NC_002695.1.910541|Multi-drug_resistance|MDR_regulator|CPXAR	CPXAR	MDR regulator	Multi-drug resistance	HTST
Mdr|oqxB_1_EU370913|Multi-drug_resistance|Multi-drug_efflux_pumps|OQXB	OQXB	Multi-drug efflux pumps	Multi-drug resistance	HTST
Tet|tetO_3_Y07780|Tetracyclines|Tetracycline_resistance_ribosomal_protection_proteins|TETO	TETO	Tetracycline resistance ribosomal protection proteins	Tetracyclines	HTST
1479|HF953351.1|HF953351|Aminoglycosides|Aminoglycoside_O-phosphotransferases|APH6	APH6	Aminoglycoside O-phosphotransferases	Aminoglycosides	Raw
CARD|phgb|AB219524.1|1176-4338|ARO:3003699|mexQ|Multi-drug_resistance|Multi-drug_efflux_pumps|MEXQ	MEXQ	Multi-drug efflux pumps	Multi-drug resistance	Raw
948|DQ464881.1|DQ464881|Aminoglycosides|Aminoglycoside_O-phosphotransferases|APH3-DPRIME	APH3-DPRIME	Aminoglycoside O-phosphotransferases	Aminoglycosides	Raw
AGly|AF313472.2|gene15|Aminoglycosides|Aminoglycoside_O-phosphotransferases|APH3-DPRIME	APH3-DPRIME	Aminoglycoside O-phosphotransferases	Aminoglycosides	Raw
AGly|AF313472.2|gene16|Aminoglycosides|Aminoglycoside_O-phosphotransferases|APH6	APH6	Aminoglycoside O-phosphotransferases	Aminoglycosides	Raw
AGly|AphA6|JF949760|695-1474|771|Aminoglycosides|Aminoglycoside_O-phosphotransferases|APH3-PRIME	APH3-PRIME	Aminoglycoside O-phosphotransferases	Aminoglycosides	Raw
AGly|NC_004973.1.1149626|Aminoglycosides|Aminoglycoside_O-phosphotransferases|APH6	APH6	Aminoglycoside O-phosphotransferases	Aminoglycosides	Raw
AGly|NC_004973.1.1449625|Aminoglycosides|Aminoglycoside_O-phosphotransferases|APH3-DPRIME	APH3-DPRIME	Aminoglycoside O-phosphotransferases	Aminoglycosides	Raw
AGly|strA_2_M28829|Aminoglycosides|Aminoglycoside_O-phosphotransferases|APH3-DPRIME	APH3-DPRIME	Aminoglycoside O-phosphotransferases	Aminoglycosides	Raw
AGly|strA_3_AF024602|Aminoglycosides|Aminoglycoside_O-phosphotransferases|APH3-DPRIME	APH3-DPRIME	Aminoglycoside O-phosphotransferases	Aminoglycosides	Raw
AGly|strA_4_NC_003384|Aminoglycosides|Aminoglycoside_O-phosphotransferases|APH3-DPRIME	APH3-DPRIME	Aminoglycoside O-phosphotransferases	Aminoglycosides	Raw
AGly|strA_5_AF321550|Aminoglycosides|Aminoglycoside_O-phosphotransferases|APH3-DPRIME	APH3-DPRIME	Aminoglycoside O-phosphotransferases	Aminoglycosides	Raw
AGly|StrA|AB366441|22458-23261|804|Aminoglycosides|Aminoglycoside_O-phosphotransferases|APH3-DPRIME	APH3-DPRIME	Aminoglycoside O-phosphotransferases	Aminoglycosides	Raw
AGly|strB_3_AF024602|Aminoglycosides|Aminoglycoside_O-phosphotransferases|APH6	APH6	Aminoglycoside O-phosphotransferases	Aminoglycosides	Raw
Bla|OXA-34|AF350424|1-771|771|betalactams|Class_D_betalactamases|OXA	OXA	Class D betalactamases	betalactams	Raw
CARD|phgb|KF152885|29328-29820|ARO:3002639|APH3-DPRIME-Ib|Aminoglycosides|Aminoglycoside_O-phosphotransferases|APH3-DPRIME	APH3-DPRIME	Aminoglycoside O-phosphotransferases	Aminoglycosides	Raw
CARD|phgb|NC_002695|1737553-1737967|ARO:3000676|H-NS|Multi-drug_resistance|MDR_regulator|HNS	HNS	MDR regulator	Multi-drug resistance	Raw
CARD|phgb|AE004091.2|4116187-4119265|ARO:3003693|mexK|Multi-drug_resistance|Multi-drug_efflux_pumps|MEXK	MEXK	Multi-drug efflux pumps	Multi-drug resistance	Raw
11|DQ679966.1|DQ679966|Multi-drug_resistance|Multi-drug_efflux_pumps|ACRB	ACRB	Multi-drug efflux pumps	Multi-drug resistance	Raw
AGly|Aph3_prime-VIa_1_X07753|Aminoglycosides|Aminoglycoside_O-phosphotransferases|APH3-PRIME	APH3-PRIME	Aminoglycoside O-phosphotransferases	Aminoglycosides	Raw
CARD|phgb|470266717|8362-9142|ARO:3003687|APH3-PRIME-VI|Aminoglycosides|Aminoglycoside_O-phosphotransferases|APH3-PRIME	APH3-PRIME	Aminoglycoside O-phosphotransferases	Aminoglycosides	Raw
CARD|phgb|CP000034|2662758-2663289|ARO:3000516|emrR|Multi-drug_resistance|MDR_regulator|EMRR	EMRR	MDR regulator	Multi-drug resistance	Raw
