# Supplementary material for: Reservoirs of antimicrobial resistance genes in retail raw milk
Source: Microbiome. 2020 Jun 26;8:99. doi: 10.1186/s40168-020-00861-6 (PMC7320593; doi:10.1186/s40168-020-00861-6)
Supplement: Supplementary file 3 — Additional file 2: Supplementary Data 2. Data employed in all network analyses in this work. [file 40168_2020_861_MOESM2_ESM.xlsx]

## Sheet: Arizona
Bacterial family	Header (ARGs)	Class	Normalized abundance of ARGs
Pseudomonadaceae	1479|HF953351.1|HF953351|Aminoglycosides|Aminoglycoside_O-phosphotransferases|APH6	Aminoglycosides	0.000396899
Unknown	1479|HF953351.1|HF953351|Aminoglycosides|Aminoglycoside_O-phosphotransferases|APH6	Aminoglycosides	0.114963
Streptococcaceae	1479|HF953351.1|HF953351|Aminoglycosides|Aminoglycoside_O-phosphotransferases|APH6	Aminoglycosides	7.93798e-05
Pseudomonadaceae	948|DQ464881.1|DQ464881|Aminoglycosides|Aminoglycoside_O-phosphotransferases|APH3-DPRIME	Aminoglycosides	0.000270085
Unknown	948|DQ464881.1|DQ464881|Aminoglycosides|Aminoglycoside_O-phosphotransferases|APH3-DPRIME	Aminoglycosides	0.0331347
Pseudomonadaceae	AGly|AF313472.2|gene15|Aminoglycosides|Aminoglycoside_O-phosphotransferases|APH3-DPRIME	Aminoglycosides	8.26379e-05
Unknown	AGly|AF313472.2|gene15|Aminoglycosides|Aminoglycoside_O-phosphotransferases|APH3-DPRIME	Aminoglycosides	0.0500008
Pseudomonadaceae	AGly|AF313472.2|gene16|Aminoglycosides|Aminoglycoside_O-phosphotransferases|APH6	Aminoglycosides	0.000317519
Unknown	AGly|AF313472.2|gene16|Aminoglycosides|Aminoglycoside_O-phosphotransferases|APH6	Aminoglycosides	0.0864249
Streptococcaceae	AGly|AF313472.2|gene16|Aminoglycosides|Aminoglycoside_O-phosphotransferases|APH6	Aminoglycosides	0.000317519
Comamonadaceae	AGly|NC_004973.1.1149626|Aminoglycosides|Aminoglycoside_O-phosphotransferases|APH6	Aminoglycosides	0.00015876
Pseudomonadaceae	AGly|NC_004973.1.1149626|Aminoglycosides|Aminoglycoside_O-phosphotransferases|APH6	Aminoglycosides	0.000396899
Unknown	AGly|NC_004973.1.1149626|Aminoglycosides|Aminoglycoside_O-phosphotransferases|APH6	Aminoglycosides	0.0828209
Streptococcaceae	AGly|NC_004973.1.1149626|Aminoglycosides|Aminoglycoside_O-phosphotransferases|APH6	Aminoglycosides	0.00015876
Pseudomonadaceae	AGly|NC_004973.1.1449625|Aminoglycosides|Aminoglycoside_O-phosphotransferases|APH3-DPRIME	Aminoglycosides	0.000247914
Unknown	AGly|NC_004973.1.1449625|Aminoglycosides|Aminoglycoside_O-phosphotransferases|APH3-DPRIME	Aminoglycosides	0.0416212
Pseudomonadaceae	AGly|strA_2_M28829|Aminoglycosides|Aminoglycoside_O-phosphotransferases|APH3-DPRIME	Aminoglycosides	8.26379e-05
Unknown	AGly|strA_2_M28829|Aminoglycosides|Aminoglycoside_O-phosphotransferases|APH3-DPRIME	Aminoglycosides	0.0292315
Pseudomonadaceae	AGly|strA_3_AF024602|Aminoglycosides|Aminoglycoside_O-phosphotransferases|APH3-DPRIME	Aminoglycosides	0.00025093
Unknown	AGly|strA_3_AF024602|Aminoglycosides|Aminoglycoside_O-phosphotransferases|APH3-DPRIME	Aminoglycosides	0.0473352
Streptococcaceae	AGly|strA_3_AF024602|Aminoglycosides|Aminoglycoside_O-phosphotransferases|APH3-DPRIME	Aminoglycosides	8.26379e-05
Comamonadaceae	AGly|strA_4_NC_003384|Aminoglycosides|Aminoglycoside_O-phosphotransferases|APH3-DPRIME	Aminoglycosides	8.26379e-05
Unknown	AGly|strA_4_NC_003384|Aminoglycosides|Aminoglycoside_O-phosphotransferases|APH3-DPRIME	Aminoglycosides	0.0455202
Streptococcaceae	AGly|strA_4_NC_003384|Aminoglycosides|Aminoglycoside_O-phosphotransferases|APH3-DPRIME	Aminoglycosides	8.26379e-05
Unknown	AGly|strA_5_AF321550|Aminoglycosides|Aminoglycoside_O-phosphotransferases|APH3-DPRIME	Aminoglycosides	0.0377462
Unknown	AGly|StrA|AB366441|22458-23261|804|Aminoglycosides|Aminoglycoside_O-phosphotransferases|APH3-DPRIME	Aminoglycosides	0.0653714
Pseudomonadaceae	AGly|strB_3_AF024602|Aminoglycosides|Aminoglycoside_O-phosphotransferases|APH6	Aminoglycosides	0.000555658
Unknown	AGly|strB_3_AF024602|Aminoglycosides|Aminoglycoside_O-phosphotransferases|APH6	Aminoglycosides	0.076791
Unknown	CARD|phgb|KF152885|29328-29820|ARO:3002639|APH3-DPRIME-Ib|Aminoglycosides|Aminoglycoside_O-phosphotransferases|APH3-DPRIME	Aminoglycosides	0.0272626
Comamonadaceae	CARD|phgb|AB219524.1|1176-4338|ARO:3003699|mexQ|Multi-drug_resistance|Multi-drug_efflux_pumps|MEXQ	Multi-drug resistance	2.10123e-05
Pseudomonadaceae	CARD|phgb|AB219524.1|1176-4338|ARO:3003699|mexQ|Multi-drug_resistance|Multi-drug_efflux_pumps|MEXQ	Multi-drug resistance	0.0564539
Unknown	CARD|phgb|AB219524.1|1176-4338|ARO:3003699|mexQ|Multi-drug_resistance|Multi-drug_efflux_pumps|MEXQ	Multi-drug resistance	0.000213191
Streptococcaceae	CARD|phgb|AB219524.1|1176-4338|ARO:3003699|mexQ|Multi-drug_resistance|Multi-drug_efflux_pumps|MEXQ	Multi-drug resistance	2.10123e-05
Comamonadaceae	Mdr|NC_002516.2.882884|Multi-drug_resistance|Multi-drug_efflux_pumps|MEXF	Multi-drug resistance	2.08344e-05
Pseudomonadaceae	Mdr|NC_002516.2.882884|Multi-drug_resistance|Multi-drug_efflux_pumps|MEXF	Multi-drug resistance	0.191678
Unknown	Mdr|NC_002516.2.882884|Multi-drug_resistance|Multi-drug_efflux_pumps|MEXF	Multi-drug resistance	0.0337069
Streptococcaceae	Mdr|NC_002516.2.882884|Multi-drug_resistance|Multi-drug_efflux_pumps|MEXF	Multi-drug resistance	4.16688e-05

## Sheet: California
Bacterial family	Header (ARGs)	Class	Normalized abundance of ARGs
Carnobacteriaceae	1191|AJ243491.1|AJ243491|Aminoglycosides|Aminoglycoside_O-nucleotidyltransferases|ANT3-DPRIME	Aminoglycosides	0.000408514
Pseudomonadaceae	1191|AJ243491.1|AJ243491|Aminoglycosides|Aminoglycoside_O-nucleotidyltransferases|ANT3-DPRIME	Aminoglycosides	0.000936302
Unknown	1191|AJ243491.1|AJ243491|Aminoglycosides|Aminoglycoside_O-nucleotidyltransferases|ANT3-DPRIME	Aminoglycosides	0.0447383
Pseudomonadaceae	1479|HF953351.1|HF953351|Aminoglycosides|Aminoglycoside_O-phosphotransferases|APH6	Aminoglycosides	0.0567543
Unknown	1479|HF953351.1|HF953351|Aminoglycosides|Aminoglycoside_O-phosphotransferases|APH6	Aminoglycosides	0.185642
Pseudomonadaceae	1863|AJ620678.1|AJ620678|Aminoglycosides|Aminoglycoside_O-nucleotidyltransferases|ANT3-DPRIME	Aminoglycosides	0.000176467
Unknown	1863|AJ620678.1|AJ620678|Aminoglycosides|Aminoglycoside_O-nucleotidyltransferases|ANT3-DPRIME	Aminoglycosides	0.0470927
Pseudomonadaceae	948|DQ464881.1|DQ464881|Aminoglycosides|Aminoglycoside_O-phosphotransferases|APH3-DPRIME	Aminoglycosides	0.00349814
Unknown	948|DQ464881.1|DQ464881|Aminoglycosides|Aminoglycoside_O-phosphotransferases|APH3-DPRIME	Aminoglycosides	0.0786415
Unknown	AGly|AadA1|M95287|3320-4111|792|Aminoglycosides|Aminoglycoside_O-nucleotidyltransferases|ANT3-DPRIME	Aminoglycosides	0.0533806
Pseudomonadaceae	AGly|AF313472.2|gene15|Aminoglycosides|Aminoglycoside_O-phosphotransferases|APH3-DPRIME	Aminoglycosides	0.00334497
Unknown	AGly|AF313472.2|gene15|Aminoglycosides|Aminoglycoside_O-phosphotransferases|APH3-DPRIME	Aminoglycosides	0.0953907
Pseudomonadaceae	AGly|AF313472.2|gene16|Aminoglycosides|Aminoglycoside_O-phosphotransferases|APH6	Aminoglycosides	0.0435074
Unknown	AGly|AF313472.2|gene16|Aminoglycosides|Aminoglycoside_O-phosphotransferases|APH6	Aminoglycosides	0.131877
Yersiniaceae	AGly|AF313472.2|gene16|Aminoglycosides|Aminoglycoside_O-phosphotransferases|APH6	Aminoglycosides	0.000268794
Enterobacteriaceae	AGly|Aph3_prime-VIa_1_X07753|Aminoglycosides|Aminoglycoside_O-phosphotransferases|APH3-PRIME	Aminoglycosides	0.000152711
Unknown	AGly|Aph3_prime-VIa_1_X07753|Aminoglycosides|Aminoglycoside_O-phosphotransferases|APH3-PRIME	Aminoglycosides	0.0117915
Pseudomonadaceae	AGly|AphA6|JF949760|695-1474|771|Aminoglycosides|Aminoglycoside_O-phosphotransferases|APH3-PRIME	Aminoglycosides	0.000769123
Unknown	AGly|AphA6|JF949760|695-1474|771|Aminoglycosides|Aminoglycoside_O-phosphotransferases|APH3-PRIME	Aminoglycosides	0.0101515
Pseudomonadaceae	AGly|NC_004973.1.1149626|Aminoglycosides|Aminoglycoside_O-phosphotransferases|APH6	Aminoglycosides	0.0454425
Unknown	AGly|NC_004973.1.1149626|Aminoglycosides|Aminoglycoside_O-phosphotransferases|APH6	Aminoglycosides	0.139235
Pseudomonadaceae	AGly|NC_004973.1.1449625|Aminoglycosides|Aminoglycoside_O-phosphotransferases|APH3-DPRIME	Aminoglycosides	0.000985133
Unknown	AGly|NC_004973.1.1449625|Aminoglycosides|Aminoglycoside_O-phosphotransferases|APH3-DPRIME	Aminoglycosides	0.0748013
Pseudomonadaceae	AGly|strA_2_M28829|Aminoglycosides|Aminoglycoside_O-phosphotransferases|APH3-DPRIME	Aminoglycosides	0.000897833
Unknown	AGly|strA_2_M28829|Aminoglycosides|Aminoglycoside_O-phosphotransferases|APH3-DPRIME	Aminoglycosides	0.0471003
Yersiniaceae	AGly|strA_2_M28829|Aminoglycosides|Aminoglycoside_O-phosphotransferases|APH3-DPRIME	Aminoglycosides	0.000148153
Moraxellaceae	AGly|strA_3_AF024602|Aminoglycosides|Aminoglycoside_O-phosphotransferases|APH3-DPRIME	Aminoglycosides	0.000389566
Pseudomonadaceae	AGly|strA_3_AF024602|Aminoglycosides|Aminoglycoside_O-phosphotransferases|APH3-DPRIME	Aminoglycosides	0.00167657
Unknown	AGly|strA_3_AF024602|Aminoglycosides|Aminoglycoside_O-phosphotransferases|APH3-DPRIME	Aminoglycosides	0.0898455
Pseudomonadaceae	AGly|strA_4_NC_003384|Aminoglycosides|Aminoglycoside_O-phosphotransferases|APH3-DPRIME	Aminoglycosides	0.00249617
Unknown	AGly|strA_4_NC_003384|Aminoglycosides|Aminoglycoside_O-phosphotransferases|APH3-DPRIME	Aminoglycosides	0.0864166
Pseudomonadaceae	AGly|strA_5_AF321550|Aminoglycosides|Aminoglycoside_O-phosphotransferases|APH3-DPRIME	Aminoglycosides	0.00389288
Unknown	AGly|strA_5_AF321550|Aminoglycosides|Aminoglycoside_O-phosphotransferases|APH3-DPRIME	Aminoglycosides	0.0803838
Pseudomonadaceae	AGly|StrA|AB366441|22458-23261|804|Aminoglycosides|Aminoglycoside_O-phosphotransferases|APH3-DPRIME	Aminoglycosides	0.0032484
Unknown	AGly|StrA|AB366441|22458-23261|804|Aminoglycosides|Aminoglycoside_O-phosphotransferases|APH3-DPRIME	Aminoglycosides	0.121661
Pseudomonadaceae	AGly|strB_3_AF024602|Aminoglycosides|Aminoglycoside_O-phosphotransferases|APH6	Aminoglycosides	0.037458
Unknown	AGly|strB_3_AF024602|Aminoglycosides|Aminoglycoside_O-phosphotransferases|APH6	Aminoglycosides	0.130774
Unknown	CARD|phgb|470266717|8362-9142|ARO:3003687|APH3-PRIME-VI|Aminoglycosides|Aminoglycoside_O-phosphotransferases|APH3-PRIME	Aminoglycosides	0.0104171
Pseudomonadaceae	CARD|phgb|KF152885|29328-29820|ARO:3002639|APH3-DPRIME-Ib|Aminoglycosides|Aminoglycoside_O-phosphotransferases|APH3-DPRIME	Aminoglycosides	0.0050028
Unknown	CARD|phgb|KF152885|29328-29820|ARO:3002639|APH3-DPRIME-Ib|Aminoglycosides|Aminoglycoside_O-phosphotransferases|APH3-DPRIME	Aminoglycosides	0.058112
Clostridiaceae	1090|DQ303459.3|DQ303459|betalactams|Class_A_betalactamases|CTX	betalactams	0.00036394
Enterobacteriaceae	1090|DQ303459.3|DQ303459|betalactams|Class_A_betalactamases|CTX	betalactams	0.00185796
Pseudomonadaceae	1090|DQ303459.3|DQ303459|betalactams|Class_A_betalactamases|CTX	betalactams	0.00101692
Unknown	1090|DQ303459.3|DQ303459|betalactams|Class_A_betalactamases|CTX	betalactams	0.00948357
Enterobacteriaceae	1253|AF315351.1|AF315351|betalactams|Class_D_betalactamases|OXA	betalactams	0.00529584
Unknown	1253|AF315351.1|AF315351|betalactams|Class_D_betalactamases|OXA	betalactams	0.0121061
Enterobacteriaceae	1268|AB976602.1|AB976602|betalactams|Class_A_betalactamases|CTX	betalactams	0.00246284
Pseudomonadaceae	1268|AB976602.1|AB976602|betalactams|Class_A_betalactamases|CTX	betalactams	0.000552903
Unknown	1268|AB976602.1|AB976602|betalactams|Class_A_betalactamases|CTX	betalactams	0.0264691
Yersiniaceae	1268|AB976602.1|AB976602|betalactams|Class_A_betalactamases|CTX	betalactams	0.000343099
Enterobacteriaceae	1737|AY033516.1|AY033516|betalactams|Class_A_betalactamases|CTX	betalactams	0.00189219
Pseudomonadaceae	1737|AY033516.1|AY033516|betalactams|Class_A_betalactamases|CTX	betalactams	0.000214118
Unknown	1737|AY033516.1|AY033516|betalactams|Class_A_betalactamases|CTX	betalactams	0.0132279
Enterobacteriaceae	1864|AJ620678.1|AJ620678|betalactams|Class_D_betalactamases|OXA	betalactams	0.0121048
Unknown	1864|AJ620678.1|AJ620678|betalactams|Class_D_betalactamases|OXA	betalactams	0.0386146
Enterobacteriaceae	Bla|OXA-141|EF552405|13-840|828|betalactams|Class_D_betalactamases|OXA	betalactams	0.00643066
Pseudomonadaceae	Bla|OXA-141|EF552405|13-840|828|betalactams|Class_D_betalactamases|OXA	betalactams	0.000781504
Unknown	Bla|OXA-141|EF552405|13-840|828|betalactams|Class_D_betalactamases|OXA	betalactams	0.0140564
Enterobacteriaceae	Bla|OXA-144_1_FJ617207|betalactams|Class_D_betalactamases|OXA	betalactams	0.00468315
Pseudomonadaceae	Bla|OXA-144_1_FJ617207|betalactams|Class_D_betalactamases|OXA	betalactams	0.000781504
Unknown	Bla|OXA-144_1_FJ617207|betalactams|Class_D_betalactamases|OXA	betalactams	0.0178214
Enterobacteriaceae	Bla|OXA-15|U63835|128-955|828|betalactams|Class_D_betalactamases|OXA	betalactams	0.00605238
Unknown	Bla|OXA-15|U63835|128-955|828|betalactams|Class_D_betalactamases|OXA	betalactams	0.0110339
Enterobacteriaceae	Bla|OXA-161|GQ202693|1172-1999|828|betalactams|Class_D_betalactamases|OXA	betalactams	0.00453929
Pseudomonadaceae	Bla|OXA-161|GQ202693|1172-1999|828|betalactams|Class_D_betalactamases|OXA	betalactams	0.000769026
Unknown	Bla|OXA-161|GQ202693|1172-1999|828|betalactams|Class_D_betalactamases|OXA	betalactams	0.0181982
Enterobacteriaceae	Bla|OXA-2_1_GQ466184|betalactams|Class_D_betalactamases|OXA	betalactams	0.0121048
Moraxellaceae	Bla|OXA-2_1_GQ466184|betalactams|Class_D_betalactamases|OXA	betalactams	0.000378274
Unknown	Bla|OXA-2_1_GQ466184|betalactams|Class_D_betalactamases|OXA	betalactams	0.0313059
Enterobacteriaceae	Bla|OXA-2_2_AY444814|betalactams|Class_D_betalactamases|OXA	betalactams	0.012483
Moraxellaceae	Bla|OXA-2_2_AY444814|betalactams|Class_D_betalactamases|OXA	betalactams	0.000378274
Unknown	Bla|OXA-2_2_AY444814|betalactams|Class_D_betalactamases|OXA	betalactams	0.0358893
Enterobacteriaceae	Bla|OXA-210|JF795487|1-828|828|betalactams|Class_D_betalactamases|OXA	betalactams	0.00718721
Unknown	Bla|OXA-210|JF795487|1-828|828|betalactams|Class_D_betalactamases|OXA	betalactams	0.0158596
Enterobacteriaceae	Bla|OXA-34|AF350424|1-771|771|betalactams|Class_D_betalactamases|OXA	betalactams	0.00771856
Unknown	Bla|OXA-34|AF350424|1-771|771|betalactams|Class_D_betalactamases|OXA	betalactams	0.0100812
Enterobacteriaceae	Bla|OXA-36|AF300985|1-739|739|betalactams|Class_D_betalactamases|OXA	betalactams	0.00466214
Unknown	Bla|OXA-36|AF300985|1-739|739|betalactams|Class_D_betalactamases|OXA	betalactams	0.0100998
Enterobacteriaceae	gi|146261808|gb|EF552405.1|betalactams|Class_D_betalactamases|OXA	betalactams	0.00447444
Unknown	gi|146261808|gb|EF552405.1|betalactams|Class_D_betalactamases|OXA	betalactams	0.0126932
Yersiniaceae	gi|146261808|gb|EF552405.1|betalactams|Class_D_betalactamases|OXA	betalactams	0.00037287
Enterobacteriaceae	gi|1488048|gb|U63835.1|PAU63835|betalactams|Class_D_betalactamases|OXA	betalactams	0.0407638
Pseudomonadaceae	gi|1488048|gb|U63835.1|PAU63835|betalactams|Class_D_betalactamases|OXA	betalactams	0.00157799
Unknown	gi|1488048|gb|U63835.1|PAU63835|betalactams|Class_D_betalactamases|OXA	betalactams	0.152049
Yersiniaceae	gi|1488048|gb|U63835.1|PAU63835|betalactams|Class_D_betalactamases|OXA	betalactams	0.000274189
Enterobacteriaceae	gi|667794895|gb|KJ865754.1|betalactams|Class_D_betalactamases|OXA	betalactams	0.00529584
Moraxellaceae	gi|667794895|gb|KJ865754.1|betalactams|Class_D_betalactamases|OXA	betalactams	0.000756548
Pseudomonadaceae	gi|667794895|gb|KJ865754.1|betalactams|Class_D_betalactamases|OXA	betalactams	0.00152557
Unknown	gi|667794895|gb|KJ865754.1|betalactams|Class_D_betalactamases|OXA	betalactams	0.0162797
Enterobacteriaceae	11|DQ679966.1|DQ679966|Multi-drug_resistance|Multi-drug_efflux_pumps|ACRB	Multi-drug resistance	0.00154576
Moraxellaceae	11|DQ679966.1|DQ679966|Multi-drug_resistance|Multi-drug_efflux_pumps|ACRB	Multi-drug resistance	9.95268e-05
Pseudomonadaceae	11|DQ679966.1|DQ679966|Multi-drug_resistance|Multi-drug_efflux_pumps|ACRB	Multi-drug resistance	0.0577539
Unknown	11|DQ679966.1|DQ679966|Multi-drug_resistance|Multi-drug_efflux_pumps|ACRB	Multi-drug resistance	0.0154289
Streptococcaceae	11|DQ679966.1|DQ679966|Multi-drug_resistance|Multi-drug_efflux_pumps|ACRB	Multi-drug resistance	0.00010281
Yersiniaceae	11|DQ679966.1|DQ679966|Multi-drug_resistance|Multi-drug_efflux_pumps|ACRB	Multi-drug resistance	0.124771
Pseudomonadaceae	38|DQ516970.1|DQ516970|Multi-drug_resistance|Multi-drug_efflux_pumps|MSBA	Multi-drug resistance	0.00016283
Streptococcaceae	38|DQ516970.1|DQ516970|Multi-drug_resistance|Multi-drug_efflux_pumps|MSBA	Multi-drug resistance	0.00337195
Yersiniaceae	38|DQ516970.1|DQ516970|Multi-drug_resistance|Multi-drug_efflux_pumps|MSBA	Multi-drug resistance	0.00016283
Pseudomonadaceae	CARD|phgb|AB219524.1|1176-4338|ARO:3003699|mexQ|Multi-drug_resistance|Multi-drug_efflux_pumps|MEXQ	Multi-drug resistance	0.0991708
Unknown	CARD|phgb|AB219524.1|1176-4338|ARO:3003699|mexQ|Multi-drug_resistance|Multi-drug_efflux_pumps|MEXQ	Multi-drug resistance	0.157512
Yersiniaceae	CARD|phgb|AB219524.1|1176-4338|ARO:3003699|mexQ|Multi-drug_resistance|Multi-drug_efflux_pumps|MEXQ	Multi-drug resistance	0.0520243
Enterobacteriaceae	CARD|phgb|AE004091.2|4116187-4119265|ARO:3003693|mexK|Multi-drug_resistance|Multi-drug_efflux_pumps|MEXK	Multi-drug resistance	5.38095e-05
Erwiniaceae	CARD|phgb|AE004091.2|4116187-4119265|ARO:3003693|mexK|Multi-drug_resistance|Multi-drug_efflux_pumps|MEXK	Multi-drug resistance	2.08692e-05
Pseudomonadaceae	CARD|phgb|AE004091.2|4116187-4119265|ARO:3003693|mexK|Multi-drug_resistance|Multi-drug_efflux_pumps|MEXK	Multi-drug resistance	0.97565
Unknown	CARD|phgb|AE004091.2|4116187-4119265|ARO:3003693|mexK|Multi-drug_resistance|Multi-drug_efflux_pumps|MEXK	Multi-drug resistance	0.11523
Yersiniaceae	CARD|phgb|AE004091.2|4116187-4119265|ARO:3003693|mexK|Multi-drug_resistance|Multi-drug_efflux_pumps|MEXK	Multi-drug resistance	0.00055035
Enterobacteriaceae	CARD|phgb|AP009048|4153663-4154296|ARO:3000518|CRP|Multi-drug_resistance|MDR_regulator|CRP	Multi-drug resistance	0.000375757
Pseudomonadaceae	CARD|phgb|AP009048|4153663-4154296|ARO:3000518|CRP|Multi-drug_resistance|MDR_regulator|CRP	Multi-drug resistance	0.00112196
Yersiniaceae	CARD|phgb|AP009048|4153663-4154296|ARO:3000518|CRP|Multi-drug_resistance|MDR_regulator|CRP	Multi-drug resistance	0.164975
Enterobacteriaceae	CARD|phgb|CP000034|2662758-2663289|ARO:3000516|emrR|Multi-drug_resistance|MDR_regulator|EMRR	Multi-drug resistance	0.00270921
Pseudomonadaceae	CARD|phgb|CP000034|2662758-2663289|ARO:3000516|emrR|Multi-drug_resistance|MDR_regulator|EMRR	Multi-drug resistance	0.000588742
Yersiniaceae	CARD|phgb|CP000034|2662758-2663289|ARO:3000516|emrR|Multi-drug_resistance|MDR_regulator|EMRR	Multi-drug resistance	0.0641416
Carnobacteriaceae	CARD|phgb|NC_002695|1737553-1737967|ARO:3000676|H-NS|Multi-drug_resistance|MDR_regulator|HNS	Multi-drug resistance	0.000779621
Moraxellaceae	CARD|phgb|NC_002695|1737553-1737967|ARO:3000676|H-NS|Multi-drug_resistance|MDR_regulator|HNS	Multi-drug resistance	0.000754725
Pseudomonadaceae	CARD|phgb|NC_002695|1737553-1737967|ARO:3000676|H-NS|Multi-drug_resistance|MDR_regulator|HNS	Multi-drug resistance	0.00150945
Unknown	CARD|phgb|NC_002695|1737553-1737967|ARO:3000676|H-NS|Multi-drug_resistance|MDR_regulator|HNS	Multi-drug resistance	0.00153435
Yersiniaceae	CARD|phgb|NC_002695|1737553-1737967|ARO:3000676|H-NS|Multi-drug_resistance|MDR_regulator|HNS	Multi-drug resistance	0.121236
Enterobacteriaceae	Mdr|NC_002516.2.882884|Multi-drug_resistance|Multi-drug_efflux_pumps|MEXF	Multi-drug resistance	0.000215929
Moraxellaceae	Mdr|NC_002516.2.882884|Multi-drug_resistance|Multi-drug_efflux_pumps|MEXF	Multi-drug resistance	2.01428e-05
Pseudomonadaceae	Mdr|NC_002516.2.882884|Multi-drug_resistance|Multi-drug_efflux_pumps|MEXF	Multi-drug resistance	1.03771
Unknown	Mdr|NC_002516.2.882884|Multi-drug_resistance|Multi-drug_efflux_pumps|MEXF	Multi-drug resistance	0.36794
Streptococcaceae	Mdr|NC_002516.2.882884|Multi-drug_resistance|Multi-drug_efflux_pumps|MEXF	Multi-drug resistance	0.000101456
Veillonellaceae	Mdr|NC_002516.2.882884|Multi-drug_resistance|Multi-drug_efflux_pumps|MEXF	Multi-drug resistance	2.01428e-05
Yersiniaceae	Mdr|NC_002516.2.882884|Multi-drug_resistance|Multi-drug_efflux_pumps|MEXF	Multi-drug resistance	0.0099142
Enterobacteriaceae	887|AY171578.1|AY171578|Tetracyclines|Tetracycline_resistance_major_facilitator_superfamily_MFS_efflux_pumps|TETC	Tetracyclines	0.027526
Unknown	887|AY171578.1|AY171578|Tetracyclines|Tetracycline_resistance_major_facilitator_superfamily_MFS_efflux_pumps|TETC	Tetracyclines	0.000793582
Enterobacteriaceae	Tet|tetC_1_NC_002109|Tetracyclines|Tetracycline_resistance_major_facilitator_superfamily_MFS_efflux_pumps|TETC	Tetracyclines	0.0578854
Pseudomonadaceae	Tet|tetC_1_NC_002109|Tetracyclines|Tetracycline_resistance_major_facilitator_superfamily_MFS_efflux_pumps|TETC	Tetracyclines	0.000262981
Unknown	Tet|tetC_1_NC_002109|Tetracyclines|Tetracycline_resistance_major_facilitator_superfamily_MFS_efflux_pumps|TETC	Tetracyclines	0.0030731
Enterobacteriaceae	Tet|tetC_6_Y19114|Tetracyclines|Tetracycline_resistance_major_facilitator_superfamily_MFS_efflux_pumps|TETC	Tetracyclines	0.0402579
Pseudomonadaceae	Tet|tetC_6_Y19114|Tetracyclines|Tetracycline_resistance_major_facilitator_superfamily_MFS_efflux_pumps|TETC	Tetracyclines	0.000197698
Unknown	Tet|tetC_6_Y19114|Tetracyclines|Tetracycline_resistance_major_facilitator_superfamily_MFS_efflux_pumps|TETC	Tetracyclines	0.00234853
Enterobacteriaceae	Tet|tetC_9_AY046276|Tetracyclines|Tetracycline_resistance_major_facilitator_superfamily_MFS_efflux_pumps|TETC	Tetracyclines	0.067322
Moraxellaceae	Tet|tetC_9_AY046276|Tetracyclines|Tetracycline_resistance_major_facilitator_superfamily_MFS_efflux_pumps|TETC	Tetracyclines	0.000266336
Pseudomonadaceae	Tet|tetC_9_AY046276|Tetracyclines|Tetracycline_resistance_major_facilitator_superfamily_MFS_efflux_pumps|TETC	Tetracyclines	0.00107413
Unknown	Tet|tetC_9_AY046276|Tetracyclines|Tetracycline_resistance_major_facilitator_superfamily_MFS_efflux_pumps|TETC	Tetracyclines	0.00152427
Enterobacteriaceae	Tet|TetC|EU751612|1-1191|1191|Tetracyclines|Tetracycline_resistance_major_facilitator_superfamily_MFS_efflux_pumps|TETC	Tetracyclines	0.0844831
Pseudomonadaceae	Tet|TetC|EU751612|1-1191|1191|Tetracyclines|Tetracycline_resistance_major_facilitator_superfamily_MFS_efflux_pumps|TETC	Tetracyclines	0.00105193
Unknown	Tet|TetC|EU751612|1-1191|1191|Tetracyclines|Tetracycline_resistance_major_facilitator_superfamily_MFS_efflux_pumps|TETC	Tetracyclines	0.00253846
Yersiniaceae	Tet|TetC|EU751612|1-1191|1191|Tetracyclines|Tetracycline_resistance_major_facilitator_superfamily_MFS_efflux_pumps|TETC	Tetracyclines	0.000271656

## Sheet: Idaho
Bacterial family	Header (ARGs)	Class	Normalized abundance of ARGs
Moraxellaceae	AGly|Aph3_prime-VIa_1_X07753|Aminoglycosides|Aminoglycoside_O-phosphotransferases|APH3-PRIME	Aminoglycosides	0.0288574
Unknown	AGly|Aph3_prime-VIa_1_X07753|Aminoglycosides|Aminoglycoside_O-phosphotransferases|APH3-PRIME	Aminoglycosides	6.37642e-05
Moraxellaceae	AGly|AphA6|JF949760|695-1474|771|Aminoglycosides|Aminoglycoside_O-phosphotransferases|APH3-PRIME	Aminoglycosides	0.0146319
Unknown	AGly|AphA6|JF949760|695-1474|771|Aminoglycosides|Aminoglycoside_O-phosphotransferases|APH3-PRIME	Aminoglycosides	3.18821e-05
Flavobacteriaceae	CARD|phgb|470266717|8362-9142|ARO:3003687|APH3-PRIME-VI|Aminoglycosides|Aminoglycoside_O-phosphotransferases|APH3-PRIME	Aminoglycosides	3.18821e-05
Moraxellaceae	CARD|phgb|470266717|8362-9142|ARO:3003687|APH3-PRIME-VI|Aminoglycosides|Aminoglycoside_O-phosphotransferases|APH3-PRIME	Aminoglycosides	0.0195092
Unknown	CARD|phgb|470266717|8362-9142|ARO:3003687|APH3-PRIME-VI|Aminoglycosides|Aminoglycoside_O-phosphotransferases|APH3-PRIME	Aminoglycosides	0.000127528
Enterobacteriaceae	1090|DQ303459.3|DQ303459|betalactams|Class_A_betalactamases|CTX	betalactams	4.80162e-05
Enterococcaceae	1090|DQ303459.3|DQ303459|betalactams|Class_A_betalactamases|CTX	betalactams	1.40306e-05
Pseudomonadaceae	1090|DQ303459.3|DQ303459|betalactams|Class_A_betalactamases|CTX	betalactams	1.40306e-05
Unknown	1090|DQ303459.3|DQ303459|betalactams|Class_A_betalactamases|CTX	betalactams	0.00528209
Streptococcaceae	1090|DQ303459.3|DQ303459|betalactams|Class_A_betalactamases|CTX	betalactams	1.40306e-05
Enterobacteriaceae	1268|AB976602.1|AB976602|betalactams|Class_A_betalactamases|CTX	betalactams	0.000857929
Enterococcaceae	1268|AB976602.1|AB976602|betalactams|Class_A_betalactamases|CTX	betalactams	5.84937e-05
Leuconostocaceae	1268|AB976602.1|AB976602|betalactams|Class_A_betalactamases|CTX	betalactams	9.05332e-05
Pseudomonadaceae	1268|AB976602.1|AB976602|betalactams|Class_A_betalactamases|CTX	betalactams	1.32272e-05
Unknown	1268|AB976602.1|AB976602|betalactams|Class_A_betalactamases|CTX	betalactams	0.0940037
Yersiniaceae	1268|AB976602.1|AB976602|betalactams|Class_A_betalactamases|CTX	betalactams	0.00258548
Enterobacteriaceae	1737|AY033516.1|AY033516|betalactams|Class_A_betalactamases|CTX	betalactams	0.00327182
Enterococcaceae	1737|AY033516.1|AY033516|betalactams|Class_A_betalactamases|CTX	betalactams	2.69983e-05
Pseudomonadaceae	1737|AY033516.1|AY033516|betalactams|Class_A_betalactamases|CTX	betalactams	4.04975e-05
Unknown	1737|AY033516.1|AY033516|betalactams|Class_A_betalactamases|CTX	betalactams	0.0564079
Veillonellaceae	1737|AY033516.1|AY033516|betalactams|Class_A_betalactamases|CTX	betalactams	1.34992e-05
Yersiniaceae	1737|AY033516.1|AY033516|betalactams|Class_A_betalactamases|CTX	betalactams	0.000485371
Enterobacteriaceae	Bla|AmpH|CP003785|4208384-4209544|1161|betalactams|Penicillin_binding_protein|AMPH	betalactams	0.000872614
Enterococcaceae	Bla|AmpH|CP003785|4208384-4209544|1161|betalactams|Penicillin_binding_protein|AMPH	betalactams	2.1487e-05
Streptococcaceae	Bla|AmpH|CP003785|4208384-4209544|1161|betalactams|Penicillin_binding_protein|AMPH	betalactams	2.1487e-05
Yersiniaceae	Bla|AmpH|CP003785|4208384-4209544|1161|betalactams|Penicillin_binding_protein|AMPH	betalactams	0.0129417
Pseudomonadaceae	Bla|OXA-50_3_AY306130|betalactams|Class_D_betalactamases|OXA	betalactams	7.90445e-05
Enterobacteriaceae	Bla|OXY6-1|AJ871873|1-876|876|betalactams|Class_A_betalactamases|OXY	betalactams	0.000331291
Enterococcaceae	Gly|VanRc3|AY033764|3846-4541|696|Glycopeptides|VanC-type_regulator|VANRC	Glycopeptides	0.000250898
Enterococcaceae	Gly|VanSc3|AY033764|1604-5662|1059|Glycopeptides|VanC-type_regulator|VANSC	Glycopeptides	0.000235566
Pseudomonadaceae	Gly|VanSc3|AY033764|1604-5662|1059|Glycopeptides|VanC-type_regulator|VANSC	Glycopeptides	1.17783e-05
Unknown	Gly|VanSc3|AY033764|1604-5662|1059|Glycopeptides|VanC-type_regulator|VANSC	Glycopeptides	1.17783e-05
Enterococcaceae	Gly|VanTc3|AY033764|1644-3746|2103|Glycopeptides|VanC-type_resistance_protein|VANTC	Glycopeptides	0.00025069
Enterococcaceae	Gly|VanXYc2_c3|EU151760|1078-1650|573|Glycopeptides|VanC-type_resistance_protein|VANXYC	Glycopeptides	0.000195914
Enterobacteriaceae	MLS|lsaA_3_AY737526|MLS|Streptogramin_resistance_ATP-binding_cassette_ABC_efflux_pumps|LSA	MLS	2.85146e-05
Enterococcaceae	MLS|lsaA_3_AY737526|MLS|Streptogramin_resistance_ATP-binding_cassette_ABC_efflux_pumps|LSA	MLS	0.019339
Unknown	MLS|lsaA_3_AY737526|MLS|Streptogramin_resistance_ATP-binding_cassette_ABC_efflux_pumps|LSA	MLS	4.51789e-05
Streptococcaceae	MLS|lsaA_3_AY737526|MLS|Streptogramin_resistance_ATP-binding_cassette_ABC_efflux_pumps|LSA	MLS	8.33214e-06
Enterobacteriaceae	11|DQ679966.1|DQ679966|Multi-drug_resistance|Multi-drug_efflux_pumps|ACRB	Multi-drug resistance	0.000928877
Enterococcaceae	11|DQ679966.1|DQ679966|Multi-drug_resistance|Multi-drug_efflux_pumps|ACRB	Multi-drug resistance	2.14912e-05
Leuconostocaceae	11|DQ679966.1|DQ679966|Multi-drug_resistance|Multi-drug_efflux_pumps|ACRB	Multi-drug resistance	2.71283e-05
Pseudomonadaceae	11|DQ679966.1|DQ679966|Multi-drug_resistance|Multi-drug_efflux_pumps|ACRB	Multi-drug resistance	0.001074
Rhodobacteraceae	11|DQ679966.1|DQ679966|Multi-drug_resistance|Multi-drug_efflux_pumps|ACRB	Multi-drug resistance	0.000604432
Unknown	11|DQ679966.1|DQ679966|Multi-drug_resistance|Multi-drug_efflux_pumps|ACRB	Multi-drug resistance	0.0014915
Yersiniaceae	11|DQ679966.1|DQ679966|Multi-drug_resistance|Multi-drug_efflux_pumps|ACRB	Multi-drug resistance	0.0140254
Comamonadaceae	13|L11616.1|PSEENVCD|Multi-drug_resistance|Multi-drug_efflux_pumps|MEXB	Multi-drug resistance	0.000302793
Enterobacteriaceae	13|L11616.1|PSEENVCD|Multi-drug_resistance|Multi-drug_efflux_pumps|MEXB	Multi-drug resistance	0.000246474
Enterococcaceae	13|L11616.1|PSEENVCD|Multi-drug_resistance|Multi-drug_efflux_pumps|MEXB	Multi-drug resistance	1.98555e-05
Leuconostocaceae	13|L11616.1|PSEENVCD|Multi-drug_resistance|Multi-drug_efflux_pumps|MEXB	Multi-drug resistance	1.75612e-05
Moraxellaceae	13|L11616.1|PSEENVCD|Multi-drug_resistance|Multi-drug_efflux_pumps|MEXB	Multi-drug resistance	7.91723e-06
Pseudomonadaceae	13|L11616.1|PSEENVCD|Multi-drug_resistance|Multi-drug_efflux_pumps|MEXB	Multi-drug resistance	0.0208223
Rhodobacteraceae	13|L11616.1|PSEENVCD|Multi-drug_resistance|Multi-drug_efflux_pumps|MEXB	Multi-drug resistance	0.0013121
Unknown	13|L11616.1|PSEENVCD|Multi-drug_resistance|Multi-drug_efflux_pumps|MEXB	Multi-drug resistance	0.00767126
Streptococcaceae	13|L11616.1|PSEENVCD|Multi-drug_resistance|Multi-drug_efflux_pumps|MEXB	Multi-drug resistance	3.5665e-05
Xanthomonadaceae	13|L11616.1|PSEENVCD|Multi-drug_resistance|Multi-drug_efflux_pumps|MEXB	Multi-drug resistance	0.000302793
Yersiniaceae	13|L11616.1|PSEENVCD|Multi-drug_resistance|Multi-drug_efflux_pumps|MEXB	Multi-drug resistance	0.00388472
Enterobacteriaceae	252|FJ744595.1|FJ744595|Multi-drug_resistance|Multi-drug_efflux_pumps|EMRD	Multi-drug resistance	0.00131474
Pseudomonadaceae	252|FJ744595.1|FJ744595|Multi-drug_resistance|Multi-drug_efflux_pumps|EMRD	Multi-drug resistance	2.10518e-05
Unknown	252|FJ744595.1|FJ744595|Multi-drug_resistance|Multi-drug_efflux_pumps|EMRD	Multi-drug resistance	3.15778e-05
Streptococcaceae	252|FJ744595.1|FJ744595|Multi-drug_resistance|Multi-drug_efflux_pumps|EMRD	Multi-drug resistance	1.05259e-05
Yersiniaceae	252|FJ744595.1|FJ744595|Multi-drug_resistance|Multi-drug_efflux_pumps|EMRD	Multi-drug resistance	0.0109524
Bacillaceae	38|DQ516970.1|DQ516970|Multi-drug_resistance|Multi-drug_efflux_pumps|MSBA	Multi-drug resistance	0.000337915
Enterobacteriaceae	38|DQ516970.1|DQ516970|Multi-drug_resistance|Multi-drug_efflux_pumps|MSBA	Multi-drug resistance	3.39982e-05
Enterococcaceae	38|DQ516970.1|DQ516970|Multi-drug_resistance|Multi-drug_efflux_pumps|MSBA	Multi-drug resistance	0.00157675
Flavobacteriaceae	38|DQ516970.1|DQ516970|Multi-drug_resistance|Multi-drug_efflux_pumps|MSBA	Multi-drug resistance	6.25768e-05
Leuconostocaceae	38|DQ516970.1|DQ516970|Multi-drug_resistance|Multi-drug_efflux_pumps|MSBA	Multi-drug resistance	3.76645e-05
Moraxellaceae	38|DQ516970.1|DQ516970|Multi-drug_resistance|Multi-drug_efflux_pumps|MSBA	Multi-drug resistance	0.00018773
Pseudomonadaceae	38|DQ516970.1|DQ516970|Multi-drug_resistance|Multi-drug_efflux_pumps|MSBA	Multi-drug resistance	0.00130172
Unknown	38|DQ516970.1|DQ516970|Multi-drug_resistance|Multi-drug_efflux_pumps|MSBA	Multi-drug resistance	0.000860328
Streptococcaceae	38|DQ516970.1|DQ516970|Multi-drug_resistance|Multi-drug_efflux_pumps|MSBA	Multi-drug resistance	0.146457
Yersiniaceae	38|DQ516970.1|DQ516970|Multi-drug_resistance|Multi-drug_efflux_pumps|MSBA	Multi-drug resistance	1.88322e-05
Xanthomonadaceae	6|AF173226.1|AF173226|Multi-drug_resistance|Multi-drug_efflux_pumps|sme	Multi-drug resistance	0.00238364
Bacillaceae	63|DQ516954.1|DQ516954|Multi-drug_resistance|Multi-drug_efflux_pumps|MSBA	Multi-drug resistance	0.000231735
Enterobacteriaceae	63|DQ516954.1|DQ516954|Multi-drug_resistance|Multi-drug_efflux_pumps|MSBA	Multi-drug resistance	0.000352206
Enterococcaceae	63|DQ516954.1|DQ516954|Multi-drug_resistance|Multi-drug_efflux_pumps|MSBA	Multi-drug resistance	0.00214902
Flavobacteriaceae	63|DQ516954.1|DQ516954|Multi-drug_resistance|Multi-drug_efflux_pumps|MSBA	Multi-drug resistance	0.000144834
Leuconostocaceae	63|DQ516954.1|DQ516954|Multi-drug_resistance|Multi-drug_efflux_pumps|MSBA	Multi-drug resistance	9.75064e-05
Moraxellaceae	63|DQ516954.1|DQ516954|Multi-drug_resistance|Multi-drug_efflux_pumps|MSBA	Multi-drug resistance	0.000159318
Pseudomonadaceae	63|DQ516954.1|DQ516954|Multi-drug_resistance|Multi-drug_efflux_pumps|MSBA	Multi-drug resistance	0.00140503
Unknown	63|DQ516954.1|DQ516954|Multi-drug_resistance|Multi-drug_efflux_pumps|MSBA	Multi-drug resistance	0.000763835
Streptococcaceae	63|DQ516954.1|DQ516954|Multi-drug_resistance|Multi-drug_efflux_pumps|MSBA	Multi-drug resistance	0.157194
Yersiniaceae	63|DQ516954.1|DQ516954|Multi-drug_resistance|Multi-drug_efflux_pumps|MSBA	Multi-drug resistance	3.93901e-05
Bacillaceae	CARD|phgb|AB091338|173-1355|ARO:3003551|emeA|Multi-drug_resistance|Multi-drug_efflux_pumps|EMEA	Multi-drug resistance	2.10389e-05
Enterobacteriaceae	CARD|phgb|AB091338|173-1355|ARO:3003551|emeA|Multi-drug_resistance|Multi-drug_efflux_pumps|EMEA	Multi-drug resistance	8.278e-05
Enterococcaceae	CARD|phgb|AB091338|173-1355|ARO:3003551|emeA|Multi-drug_resistance|Multi-drug_efflux_pumps|EMEA	Multi-drug resistance	0.0183685
Flavobacteriaceae	CARD|phgb|AB091338|173-1355|ARO:3003551|emeA|Multi-drug_resistance|Multi-drug_efflux_pumps|EMEA	Multi-drug resistance	2.10389e-05
Leuconostocaceae	CARD|phgb|AB091338|173-1355|ARO:3003551|emeA|Multi-drug_resistance|Multi-drug_efflux_pumps|EMEA	Multi-drug resistance	2.11053e-05
Pseudomonadaceae	CARD|phgb|AB091338|173-1355|ARO:3003551|emeA|Multi-drug_resistance|Multi-drug_efflux_pumps|EMEA	Multi-drug resistance	8.42221e-05
Unknown	CARD|phgb|AB091338|173-1355|ARO:3003551|emeA|Multi-drug_resistance|Multi-drug_efflux_pumps|EMEA	Multi-drug resistance	0.000130822
Streptococcaceae	CARD|phgb|AB091338|173-1355|ARO:3003551|emeA|Multi-drug_resistance|Multi-drug_efflux_pumps|EMEA	Multi-drug resistance	0.0296273
Yersiniaceae	CARD|phgb|AB091338|173-1355|ARO:3003551|emeA|Multi-drug_resistance|Multi-drug_efflux_pumps|EMEA	Multi-drug resistance	3.61137e-05
Enterobacteriaceae	CARD|phgb|AB219524.1|1176-4338|ARO:3003699|mexQ|Multi-drug_resistance|Multi-drug_efflux_pumps|MEXQ	Multi-drug resistance	1.34998e-05
Enterococcaceae	CARD|phgb|AB219524.1|1176-4338|ARO:3003699|mexQ|Multi-drug_resistance|Multi-drug_efflux_pumps|MEXQ	Multi-drug resistance	1.57789e-05
Pseudomonadaceae	CARD|phgb|AB219524.1|1176-4338|ARO:3003699|mexQ|Multi-drug_resistance|Multi-drug_efflux_pumps|MEXQ	Multi-drug resistance	0.00140826
Unknown	CARD|phgb|AB219524.1|1176-4338|ARO:3003699|mexQ|Multi-drug_resistance|Multi-drug_efflux_pumps|MEXQ	Multi-drug resistance	0.00270112
Streptococcaceae	CARD|phgb|AB219524.1|1176-4338|ARO:3003699|mexQ|Multi-drug_resistance|Multi-drug_efflux_pumps|MEXQ	Multi-drug resistance	7.86465e-06
Yersiniaceae	CARD|phgb|AB219524.1|1176-4338|ARO:3003699|mexQ|Multi-drug_resistance|Multi-drug_efflux_pumps|MEXQ	Multi-drug resistance	0.00757241
Pseudomonadaceae	CARD|phgb|AB219524.1|22-1180|ARO:3003698|mexP|Multi-drug_resistance|Multi-drug_efflux_pumps|MEXP	Multi-drug resistance	0.000574825
Yersiniaceae	CARD|phgb|AB219524.1|22-1180|ARO:3003698|mexP|Multi-drug_resistance|Multi-drug_efflux_pumps|MEXP	Multi-drug resistance	7.37243e-05
Enterobacteriaceae	CARD|phgb|AF173226|351-1041|ARO:3003066|smeR|Multi-drug_resistance|Multi-drug_efflux_pumps|sme	Multi-drug resistance	0.000108306
Pseudomonadaceae	CARD|phgb|AF173226|351-1041|ARO:3003066|smeR|Multi-drug_resistance|Multi-drug_efflux_pumps|sme	Multi-drug resistance	0.00233925
Unknown	CARD|phgb|AF173226|351-1041|ARO:3003066|smeR|Multi-drug_resistance|Multi-drug_efflux_pumps|sme	Multi-drug resistance	7.19769e-05
Xanthomonadaceae	CARD|phgb|AF173226|351-1041|ARO:3003066|smeR|Multi-drug_resistance|Multi-drug_efflux_pumps|sme	Multi-drug resistance	0.00321154
Enterobacteriaceae	CARD|phgb|AP009048|4153663-4154296|ARO:3000518|CRP|Multi-drug_resistance|MDR_regulator|CRP	Multi-drug resistance	0.0013482
Enterococcaceae	CARD|phgb|AP009048|4153663-4154296|ARO:3000518|CRP|Multi-drug_resistance|MDR_regulator|CRP	Multi-drug resistance	6.73287e-05
Yersiniaceae	CARD|phgb|AP009048|4153663-4154296|ARO:3000518|CRP|Multi-drug_resistance|MDR_regulator|CRP	Multi-drug resistance	0.0248569
Enterobacteriaceae	CARD|phgb|JQ727668|0-375|ARO:3000823|ramA|Multi-drug_resistance|MDR_regulator|RAMA	Multi-drug resistance	0.000527018
Comamonadaceae	CARD|phgb|NC_002516.2|4904646-4907703|ARO:3003031|mexW|Multi-drug_resistance|Multi-drug_efflux_pumps|MEXW	Multi-drug resistance	0.000103705
Enterobacteriaceae	CARD|phgb|NC_002516.2|4904646-4907703|ARO:3003031|mexW|Multi-drug_resistance|Multi-drug_efflux_pumps|MEXW	Multi-drug resistance	4.08021e-06
Enterococcaceae	CARD|phgb|NC_002516.2|4904646-4907703|ARO:3003031|mexW|Multi-drug_resistance|Multi-drug_efflux_pumps|MEXW	Multi-drug resistance	4.08021e-06
Pseudomonadaceae	CARD|phgb|NC_002516.2|4904646-4907703|ARO:3003031|mexW|Multi-drug_resistance|Multi-drug_efflux_pumps|MEXW	Multi-drug resistance	0.0119728
Unknown	CARD|phgb|NC_002516.2|4904646-4907703|ARO:3003031|mexW|Multi-drug_resistance|Multi-drug_efflux_pumps|MEXW	Multi-drug resistance	0.00023189
Streptococcaceae	CARD|phgb|NC_002516.2|4904646-4907703|ARO:3003031|mexW|Multi-drug_resistance|Multi-drug_efflux_pumps|MEXW	Multi-drug resistance	4.08021e-06
Veillonellaceae	CARD|phgb|NC_002516.2|4904646-4907703|ARO:3003031|mexW|Multi-drug_resistance|Multi-drug_efflux_pumps|MEXW	Multi-drug resistance	4.08021e-06
Xanthomonadaceae	CARD|phgb|NC_002516.2|4904646-4907703|ARO:3003031|mexW|Multi-drug_resistance|Multi-drug_efflux_pumps|MEXW	Multi-drug resistance	0.000103705
Yersiniaceae	CARD|phgb|NC_002516.2|4904646-4907703|ARO:3003031|mexW|Multi-drug_resistance|Multi-drug_efflux_pumps|MEXW	Multi-drug resistance	4.08021e-06
Bacillaceae	CARD|phgb|NC_002516.2|5584100-5585549|ARO:3003682|OpmH|Multi-drug_resistance|Multi-drug_efflux_pumps|OPMH	Multi-drug resistance	6.86488e-05
Enterobacteriaceae	CARD|phgb|NC_002516.2|5584100-5585549|ARO:3003682|OpmH|Multi-drug_resistance|Multi-drug_efflux_pumps|OPMH	Multi-drug resistance	8.60815e-06
Flavobacteriaceae	CARD|phgb|NC_002516.2|5584100-5585549|ARO:3003682|OpmH|Multi-drug_resistance|Multi-drug_efflux_pumps|OPMH	Multi-drug resistance	1.71622e-05
Moraxellaceae	CARD|phgb|NC_002516.2|5584100-5585549|ARO:3003682|OpmH|Multi-drug_resistance|Multi-drug_efflux_pumps|OPMH	Multi-drug resistance	1.71622e-05
Pseudomonadaceae	CARD|phgb|NC_002516.2|5584100-5585549|ARO:3003682|OpmH|Multi-drug_resistance|Multi-drug_efflux_pumps|OPMH	Multi-drug resistance	0.0175297
Unknown	CARD|phgb|NC_002516.2|5584100-5585549|ARO:3003682|OpmH|Multi-drug_resistance|Multi-drug_efflux_pumps|OPMH	Multi-drug resistance	3.43785e-05
Yersiniaceae	CARD|phgb|NC_002516.2|5584100-5585549|ARO:3003682|OpmH|Multi-drug_resistance|Multi-drug_efflux_pumps|OPMH	Multi-drug resistance	8.60815e-06
Enterobacteriaceae	CARD|phgb|NC_002695|1737553-1737967|ARO:3000676|H-NS|Multi-drug_resistance|MDR_regulator|HNS	Multi-drug resistance	0.000772106
Unknown	CARD|phgb|NC_002695|1737553-1737967|ARO:3000676|H-NS|Multi-drug_resistance|MDR_regulator|HNS	Multi-drug resistance	0.000531281
Yersiniaceae	CARD|phgb|NC_002695|1737553-1737967|ARO:3000676|H-NS|Multi-drug_resistance|MDR_regulator|HNS	Multi-drug resistance	0.0211735
Enterobacteriaceae	CARD|phgb|U00096|2812615-2814154|ARO:3000074|emrB|Multi-drug_resistance|Multi-drug_efflux_pumps|EMRB	Multi-drug resistance	0.00080103
Pseudomonadaceae	CARD|phgb|U00096|2812615-2814154|ARO:3000074|emrB|Multi-drug_resistance|Multi-drug_efflux_pumps|EMRB	Multi-drug resistance	8.09949e-06
Unknown	CARD|phgb|U00096|2812615-2814154|ARO:3000074|emrB|Multi-drug_resistance|Multi-drug_efflux_pumps|EMRB	Multi-drug resistance	0.0158384
Yersiniaceae	CARD|phgb|U00096|2812615-2814154|ARO:3000074|emrB|Multi-drug_resistance|Multi-drug_efflux_pumps|EMRB	Multi-drug resistance	8.09949e-06
Enterobacteriaceae	Flq|OqxA|EU370913|46652-47827|1176|Multi-drug_resistance|Multi-drug_efflux_pumps|OQXA	Multi-drug resistance	0.000456079
Unknown	Flq|OqxA|EU370913|46652-47827|1176|Multi-drug_resistance|Multi-drug_efflux_pumps|OQXA	Multi-drug resistance	0.000155798
Enterobacteriaceae	Flq|OqxBgb|EU370913|47851-51003|3153|Multi-drug_resistance|Multi-drug_efflux_pumps|OQXB	Multi-drug resistance	0.000302765
Enterococcaceae	Flq|OqxBgb|EU370913|47851-51003|3153|Multi-drug_resistance|Multi-drug_efflux_pumps|OQXB	Multi-drug resistance	1.74943e-05
Oxalobacteraceae	Flq|OqxBgb|EU370913|47851-51003|3153|Multi-drug_resistance|Multi-drug_efflux_pumps|OQXB	Multi-drug resistance	0.000100547
Pseudomonadaceae	Flq|OqxBgb|EU370913|47851-51003|3153|Multi-drug_resistance|Multi-drug_efflux_pumps|OQXB	Multi-drug resistance	0.000392455
Unknown	Flq|OqxBgb|EU370913|47851-51003|3153|Multi-drug_resistance|Multi-drug_efflux_pumps|OQXB	Multi-drug resistance	0.00537503
Yersiniaceae	Flq|OqxBgb|EU370913|47851-51003|3153|Multi-drug_resistance|Multi-drug_efflux_pumps|OQXB	Multi-drug resistance	0.00376839
Enterobacteriaceae	Mdr|NC_002516.2.877855|Multi-drug_resistance|Multi-drug_efflux_pumps|MEXA	Multi-drug resistance	0.000160728
Pseudomonadaceae	Mdr|NC_002516.2.877855|Multi-drug_resistance|Multi-drug_efflux_pumps|MEXA	Multi-drug resistance	0.0082604
Unknown	Mdr|NC_002516.2.877855|Multi-drug_resistance|Multi-drug_efflux_pumps|MEXA	Multi-drug resistance	2.16549e-05
Pseudomonadaceae	Mdr|NC_002516.2.880183|Multi-drug_resistance|MDR_regulator|NALD	Multi-drug resistance	9.75995e-05
Bacillaceae	Mdr|NC_002516.2.882884|Multi-drug_resistance|Multi-drug_efflux_pumps|MEXF	Multi-drug resistance	7.79806e-06
Comamonadaceae	Mdr|NC_002516.2.882884|Multi-drug_resistance|Multi-drug_efflux_pumps|MEXF	Multi-drug resistance	0.000298236
Enterobacteriaceae	Mdr|NC_002516.2.882884|Multi-drug_resistance|Multi-drug_efflux_pumps|MEXF	Multi-drug resistance	3.06823e-05
Flavobacteriaceae	Mdr|NC_002516.2.882884|Multi-drug_resistance|Multi-drug_efflux_pumps|MEXF	Multi-drug resistance	7.79806e-06
Leuconostocaceae	Mdr|NC_002516.2.882884|Multi-drug_resistance|Multi-drug_efflux_pumps|MEXF	Multi-drug resistance	1.1734e-05
Moraxellaceae	Mdr|NC_002516.2.882884|Multi-drug_resistance|Multi-drug_efflux_pumps|MEXF	Multi-drug resistance	7.79806e-06
Pseudomonadaceae	Mdr|NC_002516.2.882884|Multi-drug_resistance|Multi-drug_efflux_pumps|MEXF	Multi-drug resistance	0.0215918
Rhodospirillaceae	Mdr|NC_002516.2.882884|Multi-drug_resistance|Multi-drug_efflux_pumps|MEXF	Multi-drug resistance	0.000198824
Unknown	Mdr|NC_002516.2.882884|Multi-drug_resistance|Multi-drug_efflux_pumps|MEXF	Multi-drug resistance	0.00439856
Streptococcaceae	Mdr|NC_002516.2.882884|Multi-drug_resistance|Multi-drug_efflux_pumps|MEXF	Multi-drug resistance	7.79806e-06
Veillonellaceae	Mdr|NC_002516.2.882884|Multi-drug_resistance|Multi-drug_efflux_pumps|MEXF	Multi-drug resistance	3.91133e-06
Yersiniaceae	Mdr|NC_002516.2.882884|Multi-drug_resistance|Multi-drug_efflux_pumps|MEXF	Multi-drug resistance	0.000594521
Enterobacteriaceae	Mdr|oqxB_1_EU370913|Multi-drug_resistance|Multi-drug_efflux_pumps|OQXB	Multi-drug resistance	0.000157033
Pseudomonadaceae	Mdr|oqxB_1_EU370913|Multi-drug_resistance|Multi-drug_efflux_pumps|OQXB	Multi-drug resistance	4.06008e-05
Unknown	Mdr|oqxB_1_EU370913|Multi-drug_resistance|Multi-drug_efflux_pumps|OQXB	Multi-drug resistance	0.00219097
Yersiniaceae	Mdr|oqxB_1_EU370913|Multi-drug_resistance|Multi-drug_efflux_pumps|OQXB	Multi-drug resistance	0.000845124
Unknown	249|AY743590.1|AY743590|Tetracyclines|Tetracycline_resistance_major_facilitator_superfamily_MFS_efflux_pumps|TET39	Tetracyclines	0.00293541
Enterococcaceae	Tet|AM180355.1|gene636|Tetracyclines|Tetracycline_resistance_ribosomal_protection_proteins|TETM	Tetracyclines	8.61869e-05
Unknown	Tet|AM180355.1|gene636|Tetracyclines|Tetracycline_resistance_ribosomal_protection_proteins|TETM	Tetracyclines	0.000103943
Streptococcaceae	Tet|AM180355.1|gene636|Tetracyclines|Tetracycline_resistance_ribosomal_protection_proteins|TETM	Tetracyclines	1.29929e-05
Enterobacteriaceae	Tet|tetM_1_X92947|Tetracyclines|Tetracycline_resistance_ribosomal_protection_proteins|TETM	Tetracyclines	2.22325e-05
Enterococcaceae	Tet|tetM_1_X92947|Tetracyclines|Tetracycline_resistance_ribosomal_protection_proteins|TETM	Tetracyclines	0.00409381
Leuconostocaceae	Tet|tetM_1_X92947|Tetracyclines|Tetracycline_resistance_ribosomal_protection_proteins|TETM	Tetracyclines	6.49647e-06
Unknown	Tet|tetM_1_X92947|Tetracyclines|Tetracycline_resistance_ribosomal_protection_proteins|TETM	Tetracyclines	2.22325e-05
Streptococcaceae	Tet|tetM_1_X92947|Tetracyclines|Tetracycline_resistance_ribosomal_protection_proteins|TETM	Tetracyclines	4.4465e-05
Enterococcaceae	Tet|tetM_13_AM990992|Tetracyclines|Tetracycline_resistance_ribosomal_protection_proteins|TETM	Tetracyclines	0.00183158
Unknown	Tet|tetM_13_AM990992|Tetracyclines|Tetracycline_resistance_ribosomal_protection_proteins|TETM	Tetracyclines	6.49647e-06
Enterococcaceae	Tet|tetM_5_U58985|Tetracyclines|Tetracycline_resistance_ribosomal_protection_proteins|TETM	Tetracyclines	0.00105518
Streptococcaceae	Tet|tetM_5_U58985|Tetracyclines|Tetracycline_resistance_ribosomal_protection_proteins|TETM	Tetracyclines	6.49647e-06
Enterococcaceae	Tet|tetM_9_X56353|Tetracyclines|Tetracycline_resistance_ribosomal_protection_proteins|TETM	Tetracyclines	0.00276159
Leuconostocaceae	Tet|tetM_9_X56353|Tetracyclines|Tetracycline_resistance_ribosomal_protection_proteins|TETM	Tetracyclines	2.8729e-05
Unknown	Tet|tetM_9_X56353|Tetracyclines|Tetracycline_resistance_ribosomal_protection_proteins|TETM	Tetracyclines	2.8729e-05
Enterococcaceae	CARD|phgb|AF028811|0-462|ARO:3002875|dfrE|Trimethoprim|Dihydrofolate_reductase|DFRE	Trimethoprim	0.0220688
Unknown	CARD|phgb|AF028811|0-462|ARO:3002875|dfrE|Trimethoprim|Dihydrofolate_reductase|DFRE	Trimethoprim	9.21952e-05

## Sheet: South Carolina
Bacterial family	Header (ARGs)	Class	Normalized abundance of ARGs
Bacillaceae	419|U51479.1|EGU51479|Aminoglycosides|Aminoglycoside_O-phosphotransferases|APH2-DPRIME	Aminoglycosides	0.00288505
Pseudomonadaceae	419|U51479.1|EGU51479|Aminoglycosides|Aminoglycoside_O-phosphotransferases|APH2-DPRIME	Aminoglycosides	3.47596e-05
Yersiniaceae	419|U51479.1|EGU51479|Aminoglycosides|Aminoglycoside_O-phosphotransferases|APH2-DPRIME	Aminoglycosides	3.47596e-05
Enterobacteriaceae	605|V01547.1|V01547|Aminoglycosides|Aminoglycoside_O-phosphotransferases|APH3-PRIME	Aminoglycosides	4.02687e-05
Unknown	605|V01547.1|V01547|Aminoglycosides|Aminoglycoside_O-phosphotransferases|APH3-PRIME	Aminoglycosides	0.005396
Streptococcaceae	605|V01547.1|V01547|Aminoglycosides|Aminoglycoside_O-phosphotransferases|APH3-PRIME	Aminoglycosides	4.02687e-05
Unknown	738|JX560992.1|JX560992|Aminoglycosides|Aminoglycoside_O-nucleotidyltransferases|ANT6	Aminoglycosides	0.00365381
Pseudomonadaceae	740|JX560992.1|JX560992|Aminoglycosides|Aminoglycoside_O-nucleotidyltransferases|ANT9	Aminoglycosides	4.39144e-05
Unknown	740|JX560992.1|JX560992|Aminoglycosides|Aminoglycoside_O-nucleotidyltransferases|ANT9	Aminoglycosides	0.00671867
Streptococcaceae	740|JX560992.1|JX560992|Aminoglycosides|Aminoglycoside_O-nucleotidyltransferases|ANT9	Aminoglycosides	0.000878288
Yersiniaceae	937|M94066.1|SMAAACGIC|Aminoglycosides|Aminoglycoside_N-acetyltransferases|AAC6-PRIME	Aminoglycosides	0.000580745
Staphylococcaceae	AGly|Aac3-Ik|BX571856|765853-766296|444|Aminoglycosides|Aminoglycoside_N-acetyltransferases|AAC3	Aminoglycosides	0.00129144
Unknown	AGly|Ant6-Ia|AF330699|22-930|909|Aminoglycosides|Aminoglycoside_O-nucleotidyltransferases|ANT6	Aminoglycosides	0.00307477
Staphylococcaceae	AGly|APH-Stph|HE579073|1778413-1779213|801|Aminoglycosides|Aminoglycoside_O-phosphotransferases|APH3-PRIME	Aminoglycosides	0.000936322
Unknown	AGly|AY712687.1|gene1|Aminoglycosides|Aminoglycoside_O-nucleotidyltransferases|ANT6	Aminoglycosides	0.0022667
Unknown	AGly|Sat4A|X92945|38870-39412|543|Aminoglycosides|Aminoglycoside_N-acetyltransferases|SAT	Aminoglycosides	0.00402143
Unknown	AGly|U01945.1|gene1|Aminoglycosides|Aminoglycoside_N-acetyltransferases|SAT	Aminoglycosides	0.00189898
Streptococcaceae	AGly|U01945.1|gene1|Aminoglycosides|Aminoglycoside_N-acetyltransferases|SAT	Aminoglycosides	5.89569e-05
Aeromonadaceae	CARD|phgb|NC_007779|2586250-2589364|ARO:3000491|acrD|Aminoglycosides|Aminoglycoside_efflux_pumps|ACRD	Aminoglycosides	1.02772e-05
Enterobacteriaceae	CARD|phgb|NC_007779|2586250-2589364|ARO:3000491|acrD|Aminoglycosides|Aminoglycoside_efflux_pumps|ACRD	Aminoglycosides	0.0228403
Enterococcaceae	CARD|phgb|NC_007779|2586250-2589364|ARO:3000491|acrD|Aminoglycosides|Aminoglycoside_efflux_pumps|ACRD	Aminoglycosides	2.05545e-05
Hafniaceae	CARD|phgb|NC_007779|2586250-2589364|ARO:3000491|acrD|Aminoglycosides|Aminoglycoside_efflux_pumps|ACRD	Aminoglycosides	8.67816e-06
Pectobacteriaceae	CARD|phgb|NC_007779|2586250-2589364|ARO:3000491|acrD|Aminoglycosides|Aminoglycoside_efflux_pumps|ACRD	Aminoglycosides	4.1109e-05
Pseudomonadaceae	CARD|phgb|NC_007779|2586250-2589364|ARO:3000491|acrD|Aminoglycosides|Aminoglycoside_efflux_pumps|ACRD	Aminoglycosides	0.00017893
Unknown	CARD|phgb|NC_007779|2586250-2589364|ARO:3000491|acrD|Aminoglycosides|Aminoglycoside_efflux_pumps|ACRD	Aminoglycosides	0.000199825
Staphylococcaceae	CARD|phgb|NC_007779|2586250-2589364|ARO:3000491|acrD|Aminoglycosides|Aminoglycoside_efflux_pumps|ACRD	Aminoglycosides	3.0334e-05
Streptococcaceae	CARD|phgb|NC_007779|2586250-2589364|ARO:3000491|acrD|Aminoglycosides|Aminoglycoside_efflux_pumps|ACRD	Aminoglycosides	4.1109e-05
Yersiniaceae	CARD|phgb|NC_007779|2586250-2589364|ARO:3000491|acrD|Aminoglycosides|Aminoglycoside_efflux_pumps|ACRD	Aminoglycosides	5.13862e-05
Unknown	CARD|phgb|NC_023287|60996-61860|ARO:3002626|ANT6-Ia|Aminoglycosides|Aminoglycoside_O-nucleotidyltransferases|ANT6	Aminoglycosides	0.00403211
Enterobacteriaceae	CARD|phgb|U00096|3412802-3413465|ARO:3000656|acrS|Aminoglycosides|Aminoglycoside_efflux_regulator|ACRS	Aminoglycosides	0.00998014
Pseudomonadaceae	CARD|phgb|U00096|3412802-3413465|ARO:3000656|acrS|Aminoglycosides|Aminoglycoside_efflux_regulator|ACRS	Aminoglycosides	4.82132e-05
Streptococcaceae	CARD|phgb|U00096|3412802-3413465|ARO:3000656|acrS|Aminoglycosides|Aminoglycoside_efflux_regulator|ACRS	Aminoglycosides	4.82132e-05
Yersiniaceae	CARD|phgb|U00096|3412802-3413465|ARO:3000656|acrS|Aminoglycosides|Aminoglycoside_efflux_regulator|ACRS	Aminoglycosides	9.64265e-05
Enterobacteriaceae	CARD|phgb|U00096|3413863-3415021|ARO:3000499|acrE|Aminoglycosides|Aminoglycoside_efflux_pumps|ACRE	Aminoglycosides	0.00986096
Pseudomonadaceae	CARD|phgb|U00096|3413863-3415021|ARO:3000499|acrE|Aminoglycosides|Aminoglycoside_efflux_pumps|ACRE	Aminoglycosides	2.76217e-05
Streptococcaceae	CARD|phgb|U00096|3413863-3415021|ARO:3000499|acrE|Aminoglycosides|Aminoglycoside_efflux_pumps|ACRE	Aminoglycosides	2.76217e-05
Yersiniaceae	CARD|phgb|U00096|3413863-3415021|ARO:3000499|acrE|Aminoglycosides|Aminoglycoside_efflux_pumps|ACRE	Aminoglycosides	0.000110487
Enterobacteriaceae	CARD|phgb|U00096|3415032-3418137|ARO:3000502|acrF|Aminoglycosides|Aminoglycoside_efflux_pumps|ACRF	Aminoglycosides	0.00872389
Hafniaceae	CARD|phgb|U00096|3415032-3418137|ARO:3000502|acrF|Aminoglycosides|Aminoglycoside_efflux_pumps|ACRF	Aminoglycosides	8.70331e-06
Pseudomonadaceae	CARD|phgb|U00096|3415032-3418137|ARO:3000502|acrF|Aminoglycosides|Aminoglycoside_efflux_pumps|ACRF	Aminoglycosides	3.30813e-05
Unknown	CARD|phgb|U00096|3415032-3418137|ARO:3000502|acrF|Aminoglycosides|Aminoglycoside_efflux_pumps|ACRF	Aminoglycosides	9.27632e-05
Streptococcaceae	CARD|phgb|U00096|3415032-3418137|ARO:3000502|acrF|Aminoglycosides|Aminoglycoside_efflux_pumps|ACRF	Aminoglycosides	3.09211e-05
Yersiniaceae	CARD|phgb|U00096|3415032-3418137|ARO:3000502|acrF|Aminoglycosides|Aminoglycoside_efflux_pumps|ACRF	Aminoglycosides	2.0614e-05
Enterobacteriaceae	Bac|AP009048.1|gene3103|Bacitracin|Undecaprenyl_pyrophosphate_phosphatase|BACA	Bacitracin	0.0119592
Pseudomonadaceae	Bac|AP009048.1|gene3103|Bacitracin|Undecaprenyl_pyrophosphate_phosphatase|BACA	Bacitracin	1.91586e-05
Unknown	Bac|AP009048.1|gene3103|Bacitracin|Undecaprenyl_pyrophosphate_phosphatase|BACA	Bacitracin	1.91586e-05
Staphylococcaceae	Bac|AP009048.1|gene3103|Bacitracin|Undecaprenyl_pyrophosphate_phosphatase|BACA	Bacitracin	1.91586e-05
Enterobacteriaceae	Bac|NC_002695.1.916234|Bacitracin|Undecaprenyl_pyrophosphate_phosphatase|BACA	Bacitracin	0.0072125
Pseudomonadaceae	Bac|NC_002695.1.916234|Bacitracin|Undecaprenyl_pyrophosphate_phosphatase|BACA	Bacitracin	3.8946e-05
Unknown	Bac|NC_002695.1.916234|Bacitracin|Undecaprenyl_pyrophosphate_phosphatase|BACA	Bacitracin	0.000116838
Streptococcaceae	Bac|NC_002695.1.916234|Bacitracin|Undecaprenyl_pyrophosphate_phosphatase|BACA	Bacitracin	7.7892e-05
Yersiniaceae	Bac|NC_002695.1.916234|Bacitracin|Undecaprenyl_pyrophosphate_phosphatase|BACA	Bacitracin	3.8946e-05
Enterobacteriaceae	CARD|phgb|U00096|3203309-3204131|ARO:3002986|bacA|Bacitracin|Undecaprenyl_pyrophosphate_phosphatase|BACA	Bacitracin	0.0221667
Pseudomonadaceae	CARD|phgb|U00096|3203309-3204131|ARO:3002986|bacA|Bacitracin|Undecaprenyl_pyrophosphate_phosphatase|BACA	Bacitracin	3.82707e-05
Enterobacteriaceae	1090|DQ303459.3|DQ303459|betalactams|Class_A_betalactamases|CTX	betalactams	0.0118712
Pseudomonadaceae	1090|DQ303459.3|DQ303459|betalactams|Class_A_betalactamases|CTX	betalactams	0.000196025
Unknown	1090|DQ303459.3|DQ303459|betalactams|Class_A_betalactamases|CTX	betalactams	0.0443608
Staphylococcaceae	1090|DQ303459.3|DQ303459|betalactams|Class_A_betalactamases|CTX	betalactams	3.54294e-05
Streptococcaceae	1090|DQ303459.3|DQ303459|betalactams|Class_A_betalactamases|CTX	betalactams	0.000125747
Aeromonadaceae	1268|AB976602.1|AB976602|betalactams|Class_A_betalactamases|CTX	betalactams	3.39487e-05
Enterobacteriaceae	1268|AB976602.1|AB976602|betalactams|Class_A_betalactamases|CTX	betalactams	0.013555
Pseudomonadaceae	1268|AB976602.1|AB976602|betalactams|Class_A_betalactamases|CTX	betalactams	0.000117998
Unknown	1268|AB976602.1|AB976602|betalactams|Class_A_betalactamases|CTX	betalactams	0.0317658
Staphylococcaceae	1268|AB976602.1|AB976602|betalactams|Class_A_betalactamases|CTX	betalactams	6.68012e-05
Streptococcaceae	1268|AB976602.1|AB976602|betalactams|Class_A_betalactamases|CTX	betalactams	6.68012e-05
Yersiniaceae	1268|AB976602.1|AB976602|betalactams|Class_A_betalactamases|CTX	betalactams	3.39487e-05
Enterobacteriaceae	1737|AY033516.1|AY033516|betalactams|Class_A_betalactamases|CTX	betalactams	0.0111474
Pseudomonadaceae	1737|AY033516.1|AY033516|betalactams|Class_A_betalactamases|CTX	betalactams	0.000273818
Unknown	1737|AY033516.1|AY033516|betalactams|Class_A_betalactamases|CTX	betalactams	0.0279569
Staphylococcaceae	1737|AY033516.1|AY033516|betalactams|Class_A_betalactamases|CTX	betalactams	0.000119306
Streptococcaceae	1737|AY033516.1|AY033516|betalactams|Class_A_betalactamases|CTX	betalactams	3.40874e-05
Yersiniaceae	1737|AY033516.1|AY033516|betalactams|Class_A_betalactamases|CTX	betalactams	3.46467e-05
Enterobacteriaceae	Bla|AmpC1_Ecoli|FN649414|2765051-2766355|1302|betalactams|Penicillin_binding_protein|PBP4B	betalactams	0.00731038
Pseudomonadaceae	Bla|AmpC1_Ecoli|FN649414|2765051-2766355|1302|betalactams|Penicillin_binding_protein|PBP4B	betalactams	2.45315e-05
Unknown	Bla|AmpC1_Ecoli|FN649414|2765051-2766355|1302|betalactams|Penicillin_binding_protein|PBP4B	betalactams	4.9063e-05
Staphylococcaceae	Bla|AmpC1_Ecoli|FN649414|2765051-2766355|1302|betalactams|Penicillin_binding_protein|PBP4B	betalactams	4.9063e-05
Streptococcaceae	Bla|AmpC1_Ecoli|FN649414|2765051-2766355|1302|betalactams|Penicillin_binding_protein|PBP4B	betalactams	0.000147189
Enterobacteriaceae	Bla|AmpC2|Ecoli|CP002970|332756-333889|1134|betalactams|Class_C_betalactamases|BLAEC	betalactams	0.00954197
Unknown	Bla|AmpC2|Ecoli|CP002970|332756-333889|1134|betalactams|Class_C_betalactamases|BLAEC	betalactams	0.000112923
Yersiniaceae	Bla|AmpC2|Ecoli|CP002970|332756-333889|1134|betalactams|Class_C_betalactamases|BLAEC	betalactams	5.64614e-05
Enterobacteriaceae	Bla|AMPH_Ecoli|AP012030|395554-396711|1158|betalactams|Penicillin_binding_protein|AMPH	betalactams	0.00704963
Enterobacteriaceae	Bla|PBP|Ecoli|CP002291|664439-666340|1902|betalactams|Penicillin_binding_protein|PBP2	betalactams	0.0220671
Hafniaceae	Bla|PBP|Ecoli|CP002291|664439-666340|1902|betalactams|Penicillin_binding_protein|PBP2	betalactams	4.73755e-06
Pseudomonadaceae	Bla|PBP|Ecoli|CP002291|664439-666340|1902|betalactams|Penicillin_binding_protein|PBP2	betalactams	1.65598e-05
Unknown	Bla|PBP|Ecoli|CP002291|664439-666340|1902|betalactams|Penicillin_binding_protein|PBP2	betalactams	8.2799e-06
Streptococcaceae	Bla|PBP|Ecoli|CP002291|664439-666340|1902|betalactams|Penicillin_binding_protein|PBP2	betalactams	1.68315e-05
Yersiniaceae	Bla|PBP|Ecoli|CP002291|664439-666340|1902|betalactams|Penicillin_binding_protein|PBP2	betalactams	0.000185147
Enterobacteriaceae	CARD|phgb|AP009048|4337959-4338628|ARO:3003582|PmrA|Cationic_antimicrobial_peptides|Polymyxin_B_resistance_regulator|pmrA	Cationic antimicrobial peptides	0.0100819
Pseudomonadaceae	CARD|phgb|AP009048|4337959-4338628|ARO:3003582|PmrA|Cationic_antimicrobial_peptides|Polymyxin_B_resistance_regulator|pmrA	Cationic antimicrobial peptides	9.5563e-05
Unknown	CARD|phgb|AP009048|4337959-4338628|ARO:3003582|PmrA|Cationic_antimicrobial_peptides|Polymyxin_B_resistance_regulator|pmrA	Cationic antimicrobial peptides	4.77815e-05
Streptococcaceae	CARD|phgb|AP009048|4337959-4338628|ARO:3003582|PmrA|Cationic_antimicrobial_peptides|Polymyxin_B_resistance_regulator|pmrA	Cationic antimicrobial peptides	9.5563e-05
Aeromonadaceae	CARD|phgb|AP009048|4338624-4340268|ARO:3003576|PmrC|Cationic_antimicrobial_peptides|Lipid_A_modification|PMRC	Cationic antimicrobial peptides	1.94611e-05
Enterobacteriaceae	CARD|phgb|AP009048|4338624-4340268|ARO:3003576|PmrC|Cationic_antimicrobial_peptides|Lipid_A_modification|PMRC	Cationic antimicrobial peptides	0.0078623
Pseudomonadaceae	CARD|phgb|AP009048|4338624-4340268|ARO:3003576|PmrC|Cationic_antimicrobial_peptides|Lipid_A_modification|PMRC	Cationic antimicrobial peptides	3.89223e-05
Enterobacteriaceae	CARD|phgb|NC_007779|4336858-4337950|ARO:3003583|PmrB|Cationic_antimicrobial_peptides|Polymyxin_B_resistance_regulator|PMRB	Cationic antimicrobial peptides	0.00902121
Pseudomonadaceae	CARD|phgb|NC_007779|4336858-4337950|ARO:3003583|PmrB|Cationic_antimicrobial_peptides|Polymyxin_B_resistance_regulator|PMRB	Cationic antimicrobial peptides	8.7869e-05
Streptococcaceae	CARD|phgb|NC_007779|4336858-4337950|ARO:3003583|PmrB|Cationic_antimicrobial_peptides|Polymyxin_B_resistance_regulator|PMRB	Cationic antimicrobial peptides	5.85793e-05
Veillonellaceae	CARD|phgb|NC_007779|4336858-4337950|ARO:3003583|PmrB|Cationic_antimicrobial_peptides|Polymyxin_B_resistance_regulator|PMRB	Cationic antimicrobial peptides	2.92896e-05
Enterobacteriaceae	CARD|phgb|U00096|2098446-2099613|ARO:3003577|PmrE|Cationic_antimicrobial_peptides|Lipid_A_modification|PMRC	Cationic antimicrobial peptides	0.00493935
Hafniaceae	CARD|phgb|U00096|2098446-2099613|ARO:3003577|PmrE|Cationic_antimicrobial_peptides|Lipid_A_modification|PMRC	Cationic antimicrobial peptides	1.54295e-05
Unknown	CARD|phgb|U00096|2098446-2099613|ARO:3003577|PmrE|Cationic_antimicrobial_peptides|Lipid_A_modification|PMRC	Cationic antimicrobial peptides	5.48178e-05
Streptococcaceae	CARD|phgb|U00096|2098446-2099613|ARO:3003577|PmrE|Cationic_antimicrobial_peptides|Lipid_A_modification|PMRC	Cationic antimicrobial peptides	5.48178e-05
Enterobacteriaceae	CARD|phgb|U00096|2367070-2368039|ARO:3003578|PmrF|Cationic_antimicrobial_peptides|Lipid_A_modification|PMRF	Cationic antimicrobial peptides	0.0282055
Pseudomonadaceae	CARD|phgb|U00096|2367070-2368039|ARO:3003578|PmrF|Cationic_antimicrobial_peptides|Lipid_A_modification|PMRF	Cationic antimicrobial peptides	1.62354e-05
Unknown	CARD|phgb|U00096|2367070-2368039|ARO:3003578|PmrF|Cationic_antimicrobial_peptides|Lipid_A_modification|PMRF	Cationic antimicrobial peptides	3.30037e-05
Staphylococcaceae	CARD|phgb|U00096|2367070-2368039|ARO:3003578|PmrF|Cationic_antimicrobial_peptides|Lipid_A_modification|PMRF	Cationic antimicrobial peptides	1.62354e-05
Streptococcaceae	CARD|phgb|U00096|2367070-2368039|ARO:3003578|PmrF|Cationic_antimicrobial_peptides|Lipid_A_modification|PMRF	Cationic antimicrobial peptides	3.30037e-05
Yersiniaceae	CARD|phgb|U00096|2367070-2368039|ARO:3003578|PmrF|Cationic_antimicrobial_peptides|Lipid_A_modification|PMRF	Cationic antimicrobial peptides	3.30037e-05
Enterobacteriaceae	CARD|phgb|U00096|2368038-2370021|ARO:3002985|arnA|Cationic_antimicrobial_peptides|Lipid_A_modification|ARNA	Cationic antimicrobial peptides	0.0122485
Listeriaceae	CARD|phgb|U00096|2368038-2370021|ARO:3002985|arnA|Cationic_antimicrobial_peptides|Lipid_A_modification|ARNA	Cationic antimicrobial peptides	1.61359e-05
Pseudomonadaceae	CARD|phgb|U00096|2368038-2370021|ARO:3002985|arnA|Cationic_antimicrobial_peptides|Lipid_A_modification|ARNA	Cationic antimicrobial peptides	0.00026233
Unknown	CARD|phgb|U00096|2368038-2370021|ARO:3002985|arnA|Cationic_antimicrobial_peptides|Lipid_A_modification|ARNA	Cationic antimicrobial peptides	1.61359e-05
Staphylococcaceae	Flq|norA|D90119|478-1644|1167|Fluoroquinolones|Quinolone_active_efflux|NORA	Fluoroquinolones	0.00113578
Enterobacteriaceae	Fos|fosA_2_AGDM01000012|Fosfomycin|Fosfomycin_thiol_transferases|FOSA	Fosfomycin	0.0557097
Pseudomonadaceae	Fos|fosA_2_AGDM01000012|Fosfomycin|Fosfomycin_thiol_transferases|FOSA	Fosfomycin	0.000262473
Unknown	Fos|fosA_2_AGDM01000012|Fosfomycin|Fosfomycin_thiol_transferases|FOSA	Fosfomycin	7.62228e-05
Staphylococcaceae	Fos|fosA_2_AGDM01000012|Fosfomycin|Fosfomycin_thiol_transferases|FOSA	Fosfomycin	7.49923e-05
Streptococcaceae	Fos|fosA_2_AGDM01000012|Fosfomycin|Fosfomycin_thiol_transferases|FOSA	Fosfomycin	0.000342387
Yersiniaceae	Fos|fosA_2_AGDM01000012|Fosfomycin|Fosfomycin_thiol_transferases|FOSA	Fosfomycin	7.62228e-05
Unknown	1066|unknown_id|unknown_name|MLS|23S_rRNA_methyltransferases|ERMB	MLS	0.000780819
Enterobacteriaceae	554|FN806789.1|FN806789|MLS|23S_rRNA_methyltransferases|ERMB	MLS	4.33789e-05
Unknown	554|FN806789.1|FN806789|MLS|23S_rRNA_methyltransferases|ERMB	MLS	0.00153644
Yersiniaceae	554|FN806789.1|FN806789|MLS|23S_rRNA_methyltransferases|ERMB	MLS	4.33789e-05
Pseudomonadaceae	680|unknown_id|unknown_name|MLS|23S_rRNA_methyltransferases|RLMH	MLS	0.00013339
Staphylococcaceae	680|unknown_id|unknown_name|MLS|23S_rRNA_methyltransferases|RLMH	MLS	0.00208257
Unknown	742|JX560992.1|JX560992|MLS|Streptogramin_resistance_ATP-binding_cassette_ABC_efflux_pumps|LSA	MLS	0.000927771
Unknown	CARD|phgb|AM180355|2319373-2320111|ARO:3000375|ErmB|MLS|23S_rRNA_methyltransferases|ERM	MLS	0.00123112
Lactobacillaceae	CARD|phgb|AM399080|1664-2150|ARO:3002835|lnuA|MLS|Lincosamide_nucleotidyltransferases|LNUA	MLS	0.000131473
Streptococcaceae	CARD|phgb|AM399080|1664-2150|ARO:3002835|lnuA|MLS|Lincosamide_nucleotidyltransferases|LNUA	MLS	0.00014525
Unknown	CARD|phgb|AY928180|0-495|ARO:3002837|lnuC|MLS|Lincosamide_nucleotidyltransferases|LNUC	MLS	0.00621685
Unknown	MLS|ermB_12_U18931|MLS|23S_rRNA_methyltransferases|ERMB	MLS	0.00073744
Enterococcaceae	MLS|ermB_18_X66468|MLS|23S_rRNA_methyltransferases|ERMB	MLS	0.000252076
Unknown	MLS|ermB_18_X66468|MLS|23S_rRNA_methyltransferases|ERMB	MLS	0.00455497
Enterococcaceae	MLS|ermB_20_AF109075|MLS|23S_rRNA_methyltransferases|ERMB	MLS	8.67577e-05
Unknown	MLS|ermB_20_AF109075|MLS|23S_rRNA_methyltransferases|ERMB	MLS	0.00134474
Unknown	MLS|ermB_7_AF368302|MLS|23S_rRNA_methyltransferases|ERMB	MLS	0.000630366
Unknown	MLS|ermB_9_AF299292|MLS|23S_rRNA_methyltransferases|ERMB	MLS	0.00073744
Unknown	MLS|JQ861959.1|gene11|MLS|Lincosamide_nucleotidyltransferases|LNUB	MLS	0.000409386
Enterococcaceae	MLS|lsaA_3_AY737526|MLS|Streptogramin_resistance_ATP-binding_cassette_ABC_efflux_pumps|LSA	MLS	0.00280146
Pseudomonadaceae	MLS|lsaA_3_AY737526|MLS|Streptogramin_resistance_ATP-binding_cassette_ABC_efflux_pumps|LSA	MLS	2.13852e-05
Yersiniaceae	MLS|lsaA_3_AY737526|MLS|Streptogramin_resistance_ATP-binding_cassette_ABC_efflux_pumps|LSA	MLS	2.13852e-05
Enterococcaceae	MLS|LsaA|AY225127|41-1537|1497|MLS|Streptogramin_resistance_ATP-binding_cassette_ABC_efflux_pumps|LSA	MLS	0.00305808
Unknown	MLS|LsaA|AY225127|41-1537|1497|MLS|Streptogramin_resistance_ATP-binding_cassette_ABC_efflux_pumps|LSA	MLS	2.13852e-05
Yersiniaceae	MLS|LsaA|AY225127|41-1537|1497|MLS|Streptogramin_resistance_ATP-binding_cassette_ABC_efflux_pumps|LSA	MLS	2.13852e-05
Enterobacteriaceae	11|DQ679966.1|DQ679966|Multi-drug_resistance|Multi-drug_efflux_pumps|ACRB	Multi-drug resistance	0.0414405
Enterococcaceae	11|DQ679966.1|DQ679966|Multi-drug_resistance|Multi-drug_efflux_pumps|ACRB	Multi-drug resistance	1.01727e-05
Hafniaceae	11|DQ679966.1|DQ679966|Multi-drug_resistance|Multi-drug_efflux_pumps|ACRB	Multi-drug resistance	3.43597e-05
Pseudomonadaceae	11|DQ679966.1|DQ679966|Multi-drug_resistance|Multi-drug_efflux_pumps|ACRB	Multi-drug resistance	0.000274578
Unknown	11|DQ679966.1|DQ679966|Multi-drug_resistance|Multi-drug_efflux_pumps|ACRB	Multi-drug resistance	0.000183844
Staphylococcaceae	11|DQ679966.1|DQ679966|Multi-drug_resistance|Multi-drug_efflux_pumps|ACRB	Multi-drug resistance	2.0017e-05
Streptococcaceae	11|DQ679966.1|DQ679966|Multi-drug_resistance|Multi-drug_efflux_pumps|ACRB	Multi-drug resistance	0.000101235
Yersiniaceae	11|DQ679966.1|DQ679966|Multi-drug_resistance|Multi-drug_efflux_pumps|ACRB	Multi-drug resistance	0.000266623
Enterobacteriaceae	222|JQ394987.1|JQ394987|Multi-drug_resistance|Multi-drug_efflux_pumps|MDFA	Multi-drug resistance	0.0127407
Hafniaceae	222|JQ394987.1|JQ394987|Multi-drug_resistance|Multi-drug_efflux_pumps|MDFA	Multi-drug resistance	1.46161e-05
Unknown	222|JQ394987.1|JQ394987|Multi-drug_resistance|Multi-drug_efflux_pumps|MDFA	Multi-drug resistance	2.5964e-05
Enterobacteriaceae	246|DQ679966.1|DQ679966|Multi-drug_resistance|Multi-drug_efflux_pumps|MEXE	Multi-drug resistance	0.0156464
Pseudomonadaceae	246|DQ679966.1|DQ679966|Multi-drug_resistance|Multi-drug_efflux_pumps|MEXE	Multi-drug resistance	4.00017e-05
Unknown	246|DQ679966.1|DQ679966|Multi-drug_resistance|Multi-drug_efflux_pumps|MEXE	Multi-drug resistance	0.000214064
Streptococcaceae	246|DQ679966.1|DQ679966|Multi-drug_resistance|Multi-drug_efflux_pumps|MEXE	Multi-drug resistance	1.31896e-05
Yersiniaceae	246|DQ679966.1|DQ679966|Multi-drug_resistance|Multi-drug_efflux_pumps|MEXE	Multi-drug resistance	5.36241e-05
Enterobacteriaceae	252|FJ744595.1|FJ744595|Multi-drug_resistance|Multi-drug_efflux_pumps|EMRD	Multi-drug resistance	0.0423833
Pseudomonadaceae	252|FJ744595.1|FJ744595|Multi-drug_resistance|Multi-drug_efflux_pumps|EMRD	Multi-drug resistance	0.000240524
Unknown	252|FJ744595.1|FJ744595|Multi-drug_resistance|Multi-drug_efflux_pumps|EMRD	Multi-drug resistance	6.64489e-05
Staphylococcaceae	252|FJ744595.1|FJ744595|Multi-drug_resistance|Multi-drug_efflux_pumps|EMRD	Multi-drug resistance	9.30284e-05
Streptococcaceae	252|FJ744595.1|FJ744595|Multi-drug_resistance|Multi-drug_efflux_pumps|EMRD	Multi-drug resistance	5.31591e-05
Yersiniaceae	252|FJ744595.1|FJ744595|Multi-drug_resistance|Multi-drug_efflux_pumps|EMRD	Multi-drug resistance	0.000162094
Aeromonadaceae	38|DQ516970.1|DQ516970|Multi-drug_resistance|Multi-drug_efflux_pumps|MSBA	Multi-drug resistance	6.44461e-05
Conexibacteraceae	38|DQ516970.1|DQ516970|Multi-drug_resistance|Multi-drug_efflux_pumps|MSBA	Multi-drug resistance	9.06978e-06
Enterobacteriaceae	38|DQ516970.1|DQ516970|Multi-drug_resistance|Multi-drug_efflux_pumps|MSBA	Multi-drug resistance	0.000427338
Enterococcaceae	38|DQ516970.1|DQ516970|Multi-drug_resistance|Multi-drug_efflux_pumps|MSBA	Multi-drug resistance	0.000667326
Listeriaceae	38|DQ516970.1|DQ516970|Multi-drug_resistance|Multi-drug_efflux_pumps|MSBA	Multi-drug resistance	1.61115e-05
Pseudomonadaceae	38|DQ516970.1|DQ516970|Multi-drug_resistance|Multi-drug_efflux_pumps|MSBA	Multi-drug resistance	0.00169035
Unknown	38|DQ516970.1|DQ516970|Multi-drug_resistance|Multi-drug_efflux_pumps|MSBA	Multi-drug resistance	0.159585
Staphylococcaceae	38|DQ516970.1|DQ516970|Multi-drug_resistance|Multi-drug_efflux_pumps|MSBA	Multi-drug resistance	0.000253623
Streptococcaceae	38|DQ516970.1|DQ516970|Multi-drug_resistance|Multi-drug_efflux_pumps|MSBA	Multi-drug resistance	0.185483
Veillonellaceae	38|DQ516970.1|DQ516970|Multi-drug_resistance|Multi-drug_efflux_pumps|MSBA	Multi-drug resistance	1.61115e-05
Yersiniaceae	38|DQ516970.1|DQ516970|Multi-drug_resistance|Multi-drug_efflux_pumps|MSBA	Multi-drug resistance	0.000100046
Aeromonadaceae	63|DQ516954.1|DQ516954|Multi-drug_resistance|Multi-drug_efflux_pumps|MSBA	Multi-drug resistance	1.86451e-05
Conexibacteraceae	63|DQ516954.1|DQ516954|Multi-drug_resistance|Multi-drug_efflux_pumps|MSBA	Multi-drug resistance	2.0992e-05
Enterobacteriaceae	63|DQ516954.1|DQ516954|Multi-drug_resistance|Multi-drug_efflux_pumps|MSBA	Multi-drug resistance	0.000351395
Enterococcaceae	63|DQ516954.1|DQ516954|Multi-drug_resistance|Multi-drug_efflux_pumps|MSBA	Multi-drug resistance	0.000279676
Listeriaceae	63|DQ516954.1|DQ516954|Multi-drug_resistance|Multi-drug_efflux_pumps|MSBA	Multi-drug resistance	1.86451e-05
Pseudomonadaceae	63|DQ516954.1|DQ516954|Multi-drug_resistance|Multi-drug_efflux_pumps|MSBA	Multi-drug resistance	0.00134874
Rhodobacteraceae	63|DQ516954.1|DQ516954|Multi-drug_resistance|Multi-drug_efflux_pumps|MSBA	Multi-drug resistance	4.1198e-05
Unknown	63|DQ516954.1|DQ516954|Multi-drug_resistance|Multi-drug_efflux_pumps|MSBA	Multi-drug resistance	0.17625
Staphylococcaceae	63|DQ516954.1|DQ516954|Multi-drug_resistance|Multi-drug_efflux_pumps|MSBA	Multi-drug resistance	0.00052852
Streptococcaceae	63|DQ516954.1|DQ516954|Multi-drug_resistance|Multi-drug_efflux_pumps|MSBA	Multi-drug resistance	0.190484
Yersiniaceae	63|DQ516954.1|DQ516954|Multi-drug_resistance|Multi-drug_efflux_pumps|MSBA	Multi-drug resistance	0.000261031
Conexibacteraceae	CARD|phgb|AB091338|173-1355|ARO:3003551|emeA|Multi-drug_resistance|Multi-drug_efflux_pumps|EMEA	Multi-drug resistance	7.62337e-06
Enterobacteriaceae	CARD|phgb|AB091338|173-1355|ARO:3003551|emeA|Multi-drug_resistance|Multi-drug_efflux_pumps|EMEA	Multi-drug resistance	2.70843e-05
Enterococcaceae	CARD|phgb|AB091338|173-1355|ARO:3003551|emeA|Multi-drug_resistance|Multi-drug_efflux_pumps|EMEA	Multi-drug resistance	0.00655439
Pseudomonadaceae	CARD|phgb|AB091338|173-1355|ARO:3003551|emeA|Multi-drug_resistance|Multi-drug_efflux_pumps|EMEA	Multi-drug resistance	4.75939e-05
Unknown	CARD|phgb|AB091338|173-1355|ARO:3003551|emeA|Multi-drug_resistance|Multi-drug_efflux_pumps|EMEA	Multi-drug resistance	0.0200519
Staphylococcaceae	CARD|phgb|AB091338|173-1355|ARO:3003551|emeA|Multi-drug_resistance|Multi-drug_efflux_pumps|EMEA	Multi-drug resistance	1.33235e-05
Streptococcaceae	CARD|phgb|AB091338|173-1355|ARO:3003551|emeA|Multi-drug_resistance|Multi-drug_efflux_pumps|EMEA	Multi-drug resistance	0.0491826
Yersiniaceae	CARD|phgb|AB091338|173-1355|ARO:3003551|emeA|Multi-drug_resistance|Multi-drug_efflux_pumps|EMEA	Multi-drug resistance	2.70843e-05
Enterobacteriaceae	CARD|phgb|AP009048|2165012-2166416|ARO:3000829|baeS|Multi-drug_resistance|MDR_regulator|BAES	Multi-drug resistance	0.00893777
Pseudomonadaceae	CARD|phgb|AP009048|2165012-2166416|ARO:3000829|baeS|Multi-drug_resistance|MDR_regulator|BAES	Multi-drug resistance	1.12088e-05
Unknown	CARD|phgb|AP009048|2165012-2166416|ARO:3000829|baeS|Multi-drug_resistance|MDR_regulator|BAES	Multi-drug resistance	0.00314968
Staphylococcaceae	CARD|phgb|AP009048|2165012-2166416|ARO:3000829|baeS|Multi-drug_resistance|MDR_regulator|BAES	Multi-drug resistance	2.24176e-05
Enterobacteriaceae	CARD|phgb|AP009048|2810082-2811255|ARO:3000027|emrA|Multi-drug_resistance|Multi-drug_efflux_pumps|EMRA	Multi-drug resistance	0.0294752
Pseudomonadaceae	CARD|phgb|AP009048|2810082-2811255|ARO:3000027|emrA|Multi-drug_resistance|Multi-drug_efflux_pumps|EMRA	Multi-drug resistance	5.45376e-05
Unknown	CARD|phgb|AP009048|2810082-2811255|ARO:3000027|emrA|Multi-drug_resistance|Multi-drug_efflux_pumps|EMRA	Multi-drug resistance	2.72688e-05
Yersiniaceae	CARD|phgb|AP009048|2810082-2811255|ARO:3000027|emrA|Multi-drug_resistance|Multi-drug_efflux_pumps|EMRA	Multi-drug resistance	2.72688e-05
Enterobacteriaceae	CARD|phgb|AP009048|3980025-3981183|ARO:3000795|mdtE|Multi-drug_resistance|Multi-drug_efflux_pumps|MDTE	Multi-drug resistance	0.00969523
Streptococcaceae	CARD|phgb|AP009048|3980025-3981183|ARO:3000795|mdtE|Multi-drug_resistance|Multi-drug_efflux_pumps|MDTE	Multi-drug resistance	8.28652e-05
Enterobacteriaceae	CARD|phgb|AP009048|4153663-4154296|ARO:3000518|CRP|Multi-drug_resistance|MDR_regulator|CRP	Multi-drug resistance	0.0509833
Hafniaceae	CARD|phgb|AP009048|4153663-4154296|ARO:3000518|CRP|Multi-drug_resistance|MDR_regulator|CRP	Multi-drug resistance	5.68506e-05
Pseudomonadaceae	CARD|phgb|AP009048|4153663-4154296|ARO:3000518|CRP|Multi-drug_resistance|MDR_regulator|CRP	Multi-drug resistance	0.000199533
Unknown	CARD|phgb|AP009048|4153663-4154296|ARO:3000518|CRP|Multi-drug_resistance|MDR_regulator|CRP	Multi-drug resistance	0.000424309
Staphylococcaceae	CARD|phgb|AP009048|4153663-4154296|ARO:3000518|CRP|Multi-drug_resistance|MDR_regulator|CRP	Multi-drug resistance	2.48397e-05
Streptococcaceae	CARD|phgb|AP009048|4153663-4154296|ARO:3000518|CRP|Multi-drug_resistance|MDR_regulator|CRP	Multi-drug resistance	9.93588e-05
Yersiniaceae	CARD|phgb|AP009048|4153663-4154296|ARO:3000518|CRP|Multi-drug_resistance|MDR_regulator|CRP	Multi-drug resistance	0.000403957
Enterobacteriaceae	CARD|phgb|AP009048|4303042-4304509|ARO:3003550|mdtP|Multi-drug_resistance|Multi-drug_efflux_pumps|MDTP	Multi-drug resistance	0.0096019
Pseudomonadaceae	CARD|phgb|AP009048|4303042-4304509|ARO:3003550|mdtP|Multi-drug_resistance|Multi-drug_efflux_pumps|MDTP	Multi-drug resistance	0.000109112
Unknown	CARD|phgb|AP009048|4303042-4304509|ARO:3003550|mdtP|Multi-drug_resistance|Multi-drug_efflux_pumps|MDTP	Multi-drug resistance	8.729e-05
Streptococcaceae	CARD|phgb|AP009048|4303042-4304509|ARO:3003550|mdtP|Multi-drug_resistance|Multi-drug_efflux_pumps|MDTP	Multi-drug resistance	2.18225e-05
Yersiniaceae	CARD|phgb|AP009048|4303042-4304509|ARO:3003550|mdtP|Multi-drug_resistance|Multi-drug_efflux_pumps|MDTP	Multi-drug resistance	2.18225e-05
Enterobacteriaceae	CARD|phgb|AP009048|4304505-4306557|ARO:3003549|mdtO|Multi-drug_resistance|Multi-drug_efflux_pumps|MDTO	Multi-drug resistance	0.00854038
Pseudomonadaceae	CARD|phgb|AP009048|4304505-4306557|ARO:3003549|mdtO|Multi-drug_resistance|Multi-drug_efflux_pumps|MDTO	Multi-drug resistance	9.3607e-05
Unknown	CARD|phgb|AP009048|4304505-4306557|ARO:3003549|mdtO|Multi-drug_resistance|Multi-drug_efflux_pumps|MDTO	Multi-drug resistance	1.56012e-05
Streptococcaceae	CARD|phgb|AP009048|4304505-4306557|ARO:3003549|mdtO|Multi-drug_resistance|Multi-drug_efflux_pumps|MDTO	Multi-drug resistance	3.12023e-05
Yersiniaceae	CARD|phgb|AP009048|4304505-4306557|ARO:3003549|mdtO|Multi-drug_resistance|Multi-drug_efflux_pumps|MDTO	Multi-drug resistance	3.12023e-05
Enterobacteriaceae	CARD|phgb|AP009048|4306556-4307588|ARO:3003548|mdtN|Multi-drug_resistance|Multi-drug_efflux_pumps|MDTN	Multi-drug resistance	0.0173506
Pseudomonadaceae	CARD|phgb|AP009048|4306556-4307588|ARO:3003548|mdtN|Multi-drug_resistance|Multi-drug_efflux_pumps|MDTN	Multi-drug resistance	6.20418e-05
Unknown	CARD|phgb|AP009048|4306556-4307588|ARO:3003548|mdtN|Multi-drug_resistance|Multi-drug_efflux_pumps|MDTN	Multi-drug resistance	3.10209e-05
Streptococcaceae	CARD|phgb|AP009048|4306556-4307588|ARO:3003548|mdtN|Multi-drug_resistance|Multi-drug_efflux_pumps|MDTN	Multi-drug resistance	7.73019e-05
Enterobacteriaceae	CARD|phgb|CP000034|2662758-2663289|ARO:3000516|emrR|Multi-drug_resistance|MDR_regulator|EMRR	Multi-drug resistance	0.0322376
Pseudomonadaceae	CARD|phgb|CP000034|2662758-2663289|ARO:3000516|emrR|Multi-drug_resistance|MDR_regulator|EMRR	Multi-drug resistance	0.000239732
Unknown	CARD|phgb|CP000034|2662758-2663289|ARO:3000516|emrR|Multi-drug_resistance|MDR_regulator|EMRR	Multi-drug resistance	0.000421232
Staphylococcaceae	CARD|phgb|CP000034|2662758-2663289|ARO:3000516|emrR|Multi-drug_resistance|MDR_regulator|EMRR	Multi-drug resistance	5.92044e-05
Streptococcaceae	CARD|phgb|CP000034|2662758-2663289|ARO:3000516|emrR|Multi-drug_resistance|MDR_regulator|EMRR	Multi-drug resistance	5.92044e-05
Yersiniaceae	CARD|phgb|CP000034|2662758-2663289|ARO:3000516|emrR|Multi-drug_resistance|MDR_regulator|EMRR	Multi-drug resistance	0.000180528
Aeromonadaceae	CARD|phgb|D78168|1591-3130|ARO:3000254|emrY|Multi-drug_resistance|Multi-drug_efflux_pumps|EMRY	Multi-drug resistance	2.07881e-05
Enterobacteriaceae	CARD|phgb|D78168|1591-3130|ARO:3000254|emrY|Multi-drug_resistance|Multi-drug_efflux_pumps|EMRY	Multi-drug resistance	0.00671454
Unknown	CARD|phgb|D78168|1591-3130|ARO:3000254|emrY|Multi-drug_resistance|Multi-drug_efflux_pumps|EMRY	Multi-drug resistance	2.07881e-05
Streptococcaceae	CARD|phgb|D78168|1591-3130|ARO:3000254|emrY|Multi-drug_resistance|Multi-drug_efflux_pumps|EMRY	Multi-drug resistance	4.15761e-05
Enterobacteriaceae	CARD|phgb|D78168|536-1592|ARO:3000206|emrK|Multi-drug_resistance|Multi-drug_efflux_pumps|EMRK	Multi-drug resistance	0.00642089
Pseudomonadaceae	CARD|phgb|D78168|536-1592|ARO:3000206|emrK|Multi-drug_resistance|Multi-drug_efflux_pumps|EMRK	Multi-drug resistance	6.05744e-05
Streptococcaceae	CARD|phgb|D78168|536-1592|ARO:3000206|emrK|Multi-drug_resistance|Multi-drug_efflux_pumps|EMRK	Multi-drug resistance	9.08617e-05
Yersiniaceae	CARD|phgb|D78168|536-1592|ARO:3000206|emrK|Multi-drug_resistance|Multi-drug_efflux_pumps|EMRK	Multi-drug resistance	3.02872e-05
Enterobacteriaceae	CARD|phgb|FJ768952|0-1488|ARO:3000237|tolC|Multi-drug_resistance|Multi-drug_efflux_pumps|TOLC	Multi-drug resistance	0.0239932
Pseudomonadaceae	CARD|phgb|FJ768952|0-1488|ARO:3000237|tolC|Multi-drug_resistance|Multi-drug_efflux_pumps|TOLC	Multi-drug resistance	6.38489e-05
Unknown	CARD|phgb|FJ768952|0-1488|ARO:3000237|tolC|Multi-drug_resistance|Multi-drug_efflux_pumps|TOLC	Multi-drug resistance	0.000138976
Streptococcaceae	CARD|phgb|FJ768952|0-1488|ARO:3000237|tolC|Multi-drug_resistance|Multi-drug_efflux_pumps|TOLC	Multi-drug resistance	2.15145e-05
Yersiniaceae	CARD|phgb|FJ768952|0-1488|ARO:3000237|tolC|Multi-drug_resistance|Multi-drug_efflux_pumps|TOLC	Multi-drug resistance	2.15145e-05
Enterobacteriaceae	CARD|phgb|JQ727667|0-870|ARO:3000825|robA|Multi-drug_resistance|MDR_regulator|ROBA	Multi-drug resistance	0.0014057
Enterobacteriaceae	CARD|phgb|JQ727668|0-375|ARO:3000823|ramA|Multi-drug_resistance|MDR_regulator|RAMA	Multi-drug resistance	0.0197091
Enterobacteriaceae	CARD|phgb|NC_002695|1737553-1737967|ARO:3000676|H-NS|Multi-drug_resistance|MDR_regulator|HNS	Multi-drug resistance	0.0282894
Hafniaceae	CARD|phgb|NC_002695|1737553-1737967|ARO:3000676|H-NS|Multi-drug_resistance|MDR_regulator|HNS	Multi-drug resistance	2.17128e-05
Pseudomonadaceae	CARD|phgb|NC_002695|1737553-1737967|ARO:3000676|H-NS|Multi-drug_resistance|MDR_regulator|HNS	Multi-drug resistance	7.58958e-05
Unknown	CARD|phgb|NC_002695|1737553-1737967|ARO:3000676|H-NS|Multi-drug_resistance|MDR_regulator|HNS	Multi-drug resistance	0.000694271
Staphylococcaceae	CARD|phgb|NC_002695|1737553-1737967|ARO:3000676|H-NS|Multi-drug_resistance|MDR_regulator|HNS	Multi-drug resistance	3.79479e-05
Streptococcaceae	CARD|phgb|NC_002695|1737553-1737967|ARO:3000676|H-NS|Multi-drug_resistance|MDR_regulator|HNS	Multi-drug resistance	0.000115089
Yersiniaceae	CARD|phgb|NC_002695|1737553-1737967|ARO:3000676|H-NS|Multi-drug_resistance|MDR_regulator|HNS	Multi-drug resistance	0.000479015
Enterobacteriaceae	CARD|phgb|NC_002695|3211891-3212506|ARO:3000832|evgA|Multi-drug_resistance|MDR_regulator|EVGA	Multi-drug resistance	0.00762032
Enterobacteriaceae	CARD|phgb|NC_002695|4904931-4905630|ARO:3000831|cpxR|Multi-drug_resistance|MDR_regulator|CPXA	Multi-drug resistance	0.0187396
Hafniaceae	CARD|phgb|NC_002695|4904931-4905630|ARO:3000831|cpxR|Multi-drug_resistance|MDR_regulator|CPXA	Multi-drug resistance	2.57452e-05
Pseudomonadaceae	CARD|phgb|NC_002695|4904931-4905630|ARO:3000831|cpxR|Multi-drug_resistance|MDR_regulator|CPXA	Multi-drug resistance	2.24977e-05
Staphylococcaceae	CARD|phgb|NC_002695|4904931-4905630|ARO:3000831|cpxR|Multi-drug_resistance|MDR_regulator|CPXA	Multi-drug resistance	2.24977e-05
Staphylococcaceae	CARD|phgb|NC_002951|1987719-1989456|ARO:3000489|sav1866|Multi-drug_resistance|Multi-drug_efflux_pumps|SAV1866	Multi-drug resistance	0.00126991
Enterobacteriaceae	CARD|phgb|NC_007779|1115840-1117067|ARO:3001329|mdtG|Multi-drug_resistance|Multi-drug_efflux_pumps|MDTG	Multi-drug resistance	0.0060015
Enterobacteriaceae	CARD|phgb|NC_007779|1621287-1621671|ARO:3000263|marA|Multi-drug_resistance|MDR_regulator|MARA	Multi-drug resistance	0.0242896
Enterobacteriaceae	CARD|phgb|NC_007779|1745170-1746544|ARO:3001327|mdtK|Multi-drug_resistance|Multi-drug_efflux_pumps|MDTK	Multi-drug resistance	0.00951786
Streptococcaceae	CARD|phgb|NC_007779|1745170-1746544|ARO:3001327|mdtK|Multi-drug_resistance|Multi-drug_efflux_pumps|MDTK	Multi-drug resistance	2.32826e-05
Enterobacteriaceae	CARD|phgb|NC_007779|2166412-2167135|ARO:3000828|baeR|Multi-drug_resistance|MDR_regulator|BAER	Multi-drug resistance	0.0109681
Unknown	CARD|phgb|NC_007779|2166412-2167135|ARO:3000828|baeR|Multi-drug_resistance|MDR_regulator|BAER	Multi-drug resistance	0.00513345
Yersiniaceae	CARD|phgb|NC_007779|2166412-2167135|ARO:3000828|baeR|Multi-drug_resistance|MDR_regulator|BAER	Multi-drug resistance	0.000221088
Enterobacteriaceae	CARD|phgb|NC_007779|3974604-3975429|ARO:3000508|gadX|Multi-drug_resistance|MDR_regulator|GADX	Multi-drug resistance	0.00887544
Unknown	CARD|phgb|NC_007779|3974604-3975429|ARO:3000508|gadX|Multi-drug_resistance|MDR_regulator|GADX	Multi-drug resistance	7.75148e-05
Streptococcaceae	CARD|phgb|NC_007779|3974604-3975429|ARO:3000508|gadX|Multi-drug_resistance|MDR_regulator|GADX	Multi-drug resistance	0.000116272
Yersiniaceae	CARD|phgb|NC_007779|3974604-3975429|ARO:3000508|gadX|Multi-drug_resistance|MDR_regulator|GADX	Multi-drug resistance	7.75148e-05
Enterobacteriaceae	CARD|phgb|NC_007779|567537-567870|ARO:3000264|emrE|Multi-drug_resistance|Multi-drug_efflux_pumps|EMRE	Multi-drug resistance	0.00766793
Unknown	CARD|phgb|NC_007795|1360280-1361636|ARO:3000839|arlS|Multi-drug_resistance|MDR_regulator|ARLS	Multi-drug resistance	2.35914e-05
Staphylococcaceae	CARD|phgb|NC_007795|1360280-1361636|ARO:3000839|arlS|Multi-drug_resistance|MDR_regulator|ARLS	Multi-drug resistance	0.000471448
Streptococcaceae	CARD|phgb|NC_007795|1360280-1361636|ARO:3000839|arlS|Multi-drug_resistance|MDR_regulator|ARLS	Multi-drug resistance	2.35914e-05
Pseudomonadaceae	CARD|phgb|NC_013450|694852-695296|ARO:3000815|mgrA|Multi-drug_resistance|MDR_regulator|MGRA	Multi-drug resistance	7.19407e-05
Staphylococcaceae	CARD|phgb|NC_013450|694852-695296|ARO:3000815|mgrA|Multi-drug_resistance|MDR_regulator|MGRA	Multi-drug resistance	0.000840654
Enterobacteriaceae	CARD|phgb|U00096|1124117-1125326|ARO:3001216|mdtH|Multi-drug_resistance|Multi-drug_efflux_pumps|MDTH	Multi-drug resistance	0.0101707
Hafniaceae	CARD|phgb|U00096|1124117-1125326|ARO:3001216|mdtH|Multi-drug_resistance|Multi-drug_efflux_pumps|MDTH	Multi-drug resistance	1.48939e-05
Pseudomonadaceae	CARD|phgb|U00096|1124117-1125326|ARO:3001216|mdtH|Multi-drug_resistance|Multi-drug_efflux_pumps|MDTH	Multi-drug resistance	2.64575e-05
Unknown	CARD|phgb|U00096|1124117-1125326|ARO:3001216|mdtH|Multi-drug_resistance|Multi-drug_efflux_pumps|MDTH	Multi-drug resistance	2.64575e-05
Streptococcaceae	CARD|phgb|U00096|1124117-1125326|ARO:3001216|mdtH|Multi-drug_resistance|Multi-drug_efflux_pumps|MDTH	Multi-drug resistance	2.64575e-05
Enterobacteriaceae	CARD|phgb|U00096|1188315-1189776|ARO:3000835|phoQ|Multi-drug_resistance|MDR_regulator|PHOQ	Multi-drug resistance	0.0187447
Enterococcaceae	CARD|phgb|U00096|1188315-1189776|ARO:3000835|phoQ|Multi-drug_resistance|MDR_regulator|PHOQ	Multi-drug resistance	2.18971e-05
Pseudomonadaceae	CARD|phgb|U00096|1188315-1189776|ARO:3000835|phoQ|Multi-drug_resistance|MDR_regulator|PHOQ	Multi-drug resistance	3.26689e-05
Unknown	CARD|phgb|U00096|1188315-1189776|ARO:3000835|phoQ|Multi-drug_resistance|MDR_regulator|PHOQ	Multi-drug resistance	2.18971e-05
Staphylococcaceae	CARD|phgb|U00096|1188315-1189776|ARO:3000835|phoQ|Multi-drug_resistance|MDR_regulator|PHOQ	Multi-drug resistance	1.07718e-05
Streptococcaceae	CARD|phgb|U00096|1188315-1189776|ARO:3000835|phoQ|Multi-drug_resistance|MDR_regulator|PHOQ	Multi-drug resistance	4.37942e-05
Yersiniaceae	CARD|phgb|U00096|1188315-1189776|ARO:3000835|phoQ|Multi-drug_resistance|MDR_regulator|PHOQ	Multi-drug resistance	4.37942e-05
Enterobacteriaceae	CARD|phgb|U00096|2154015-2155263|ARO:3000792|mdtA|Multi-drug_resistance|Multi-drug_efflux_pumps|MDTA	Multi-drug resistance	0.00880768
Pseudomonadaceae	CARD|phgb|U00096|2154015-2155263|ARO:3000792|mdtA|Multi-drug_resistance|Multi-drug_efflux_pumps|MDTA	Multi-drug resistance	6.34577e-05
Unknown	CARD|phgb|U00096|2154015-2155263|ARO:3000792|mdtA|Multi-drug_resistance|Multi-drug_efflux_pumps|MDTA	Multi-drug resistance	0.00551046
Staphylococcaceae	CARD|phgb|U00096|2154015-2155263|ARO:3000792|mdtA|Multi-drug_resistance|Multi-drug_efflux_pumps|MDTA	Multi-drug resistance	1.26088e-05
Enterobacteriaceae	CARD|phgb|U00096|2155262-2158385|ARO:3000793|mdtB|Multi-drug_resistance|Multi-drug_efflux_pumps|MDTB	Multi-drug resistance	0.0132917
Hafniaceae	CARD|phgb|U00096|2155262-2158385|ARO:3000793|mdtB|Multi-drug_resistance|Multi-drug_efflux_pumps|MDTB	Multi-drug resistance	2.88439e-06
Pseudomonadaceae	CARD|phgb|U00096|2155262-2158385|ARO:3000793|mdtB|Multi-drug_resistance|Multi-drug_efflux_pumps|MDTB	Multi-drug resistance	0.0053029
Unknown	CARD|phgb|U00096|2155262-2158385|ARO:3000793|mdtB|Multi-drug_resistance|Multi-drug_efflux_pumps|MDTB	Multi-drug resistance	0.0127446
Staphylococcaceae	CARD|phgb|U00096|2155262-2158385|ARO:3000793|mdtB|Multi-drug_resistance|Multi-drug_efflux_pumps|MDTB	Multi-drug resistance	5.04109e-06
Streptococcaceae	CARD|phgb|U00096|2155262-2158385|ARO:3000793|mdtB|Multi-drug_resistance|Multi-drug_efflux_pumps|MDTB	Multi-drug resistance	5.04109e-06
Yersiniaceae	CARD|phgb|U00096|2155262-2158385|ARO:3000793|mdtB|Multi-drug_resistance|Multi-drug_efflux_pumps|MDTB	Multi-drug resistance	0.0002152
Enterobacteriaceae	CARD|phgb|U00096|2158385-2161463|ARO:3000794|mdtC|Multi-drug_resistance|Multi-drug_efflux_pumps|MDTC	Multi-drug resistance	0.014316
Hafniaceae	CARD|phgb|U00096|2158385-2161463|ARO:3000794|mdtC|Multi-drug_resistance|Multi-drug_efflux_pumps|MDTC	Multi-drug resistance	1.75593e-05
Pseudomonadaceae	CARD|phgb|U00096|2158385-2161463|ARO:3000794|mdtC|Multi-drug_resistance|Multi-drug_efflux_pumps|MDTC	Multi-drug resistance	0.000120994
Unknown	CARD|phgb|U00096|2158385-2161463|ARO:3000794|mdtC|Multi-drug_resistance|Multi-drug_efflux_pumps|MDTC	Multi-drug resistance	0.0140059
Staphylococcaceae	CARD|phgb|U00096|2158385-2161463|ARO:3000794|mdtC|Multi-drug_resistance|Multi-drug_efflux_pumps|MDTC	Multi-drug resistance	1.02295e-05
Streptococcaceae	CARD|phgb|U00096|2158385-2161463|ARO:3000794|mdtC|Multi-drug_resistance|Multi-drug_efflux_pumps|MDTC	Multi-drug resistance	4.14217e-05
Yersiniaceae	CARD|phgb|U00096|2158385-2161463|ARO:3000794|mdtC|Multi-drug_resistance|Multi-drug_efflux_pumps|MDTC	Multi-drug resistance	4.15896e-05
Enterobacteriaceae	CARD|phgb|U00096|2484373-2487967|ARO:3000833|evgS|Multi-drug_resistance|MDR_regulator|EVGS	Multi-drug resistance	0.00595747
Unknown	CARD|phgb|U00096|2484373-2487967|ARO:3000833|evgS|Multi-drug_resistance|MDR_regulator|EVGS	Multi-drug resistance	8.90503e-06
Streptococcaceae	CARD|phgb|U00096|2484373-2487967|ARO:3000833|evgS|Multi-drug_resistance|MDR_regulator|EVGS	Multi-drug resistance	1.78101e-05
Yersiniaceae	CARD|phgb|U00096|2484373-2487967|ARO:3000833|evgS|Multi-drug_resistance|MDR_regulator|EVGS	Multi-drug resistance	8.90503e-06
Enterobacteriaceae	CARD|phgb|U00096|2812615-2814154|ARO:3000074|emrB|Multi-drug_resistance|Multi-drug_efflux_pumps|EMRB	Multi-drug resistance	0.038119
Hafniaceae	CARD|phgb|U00096|2812615-2814154|ARO:3000074|emrB|Multi-drug_resistance|Multi-drug_efflux_pumps|EMRB	Multi-drug resistance	1.17024e-05
Pseudomonadaceae	CARD|phgb|U00096|2812615-2814154|ARO:3000074|emrB|Multi-drug_resistance|Multi-drug_efflux_pumps|EMRB	Multi-drug resistance	0.000103269
Unknown	CARD|phgb|U00096|2812615-2814154|ARO:3000074|emrB|Multi-drug_resistance|Multi-drug_efflux_pumps|EMRB	Multi-drug resistance	0.000114166
Staphylococcaceae	CARD|phgb|U00096|2812615-2814154|ARO:3000074|emrB|Multi-drug_resistance|Multi-drug_efflux_pumps|EMRB	Multi-drug resistance	1.02262e-05
Streptococcaceae	CARD|phgb|U00096|2812615-2814154|ARO:3000074|emrB|Multi-drug_resistance|Multi-drug_efflux_pumps|EMRB	Multi-drug resistance	0.000102933
Yersiniaceae	CARD|phgb|U00096|2812615-2814154|ARO:3000074|emrB|Multi-drug_resistance|Multi-drug_efflux_pumps|EMRB	Multi-drug resistance	0.000207881
Enterobacteriaceae	CARD|phgb|U00096|3660413-3663527|ARO:3000796|mdtF|Multi-drug_resistance|Multi-drug_efflux_pumps|MDTC	Multi-drug resistance	0.00817041
Pseudomonadaceae	CARD|phgb|U00096|3660413-3663527|ARO:3000796|mdtF|Multi-drug_resistance|Multi-drug_efflux_pumps|MDTC	Multi-drug resistance	2.05545e-05
Unknown	CARD|phgb|U00096|3660413-3663527|ARO:3000796|mdtF|Multi-drug_resistance|Multi-drug_efflux_pumps|MDTC	Multi-drug resistance	8.868e-05
Streptococcaceae	CARD|phgb|U00096|3660413-3663527|ARO:3000796|mdtF|Multi-drug_resistance|Multi-drug_efflux_pumps|MDTC	Multi-drug resistance	4.1109e-05
Yersiniaceae	CARD|phgb|U00096|3660413-3663527|ARO:3000796|mdtF|Multi-drug_resistance|Multi-drug_efflux_pumps|MDTC	Multi-drug resistance	2.05545e-05
Enterobacteriaceae	CARD|phgb|U00096|4567286-4568519|ARO:3001214|mdtM|Multi-drug_resistance|Multi-drug_efflux_pumps|MDTC	Multi-drug resistance	0.00866494
Pseudomonadaceae	CARD|phgb|U00096|4567286-4568519|ARO:3001214|mdtM|Multi-drug_resistance|Multi-drug_efflux_pumps|MDTC	Multi-drug resistance	0.000103772
Unknown	CARD|phgb|U00096|4567286-4568519|ARO:3001214|mdtM|Multi-drug_resistance|Multi-drug_efflux_pumps|MDTC	Multi-drug resistance	2.59429e-05
Enterobacteriaceae	CARD|pvgb|NC_003197|4503969-4504293|ARO:3003383|Salmonella|Multi-drug_resistance|MDR_regulator|SOXS|RequiresSNPConfirmation	Multi-drug resistance	0.0030536
Enterobacteriaceae	CARD|pvgb|U00096|1619119-1619554|ARO:3003378|Escherichia|Multi-drug_resistance|MDR_regulator|MARR|RequiresSNPConfirmation	Multi-drug resistance	0.00646146
Enterobacteriaceae	CARD|pvgb|U00096|4277468-4277933|ARO:3003381|Escherichia|Multi-drug_resistance|MDR_regulator|SOXS|RequiresSNPConfirmation	Multi-drug resistance	0.011404
Unknown	CARD|pvgb|U00096|4277468-4277933|ARO:3003381|Escherichia|Multi-drug_resistance|MDR_regulator|SOXS|RequiresSNPConfirmation	Multi-drug resistance	6.86987e-05
Yersiniaceae	CARD|pvgb|U00096|4277468-4277933|ARO:3003381|Escherichia|Multi-drug_resistance|MDR_regulator|SOXS|RequiresSNPConfirmation	Multi-drug resistance	6.86987e-05
Enterobacteriaceae	Flq|OqxA|EU370913|46652-47827|1176|Multi-drug_resistance|Multi-drug_efflux_pumps|OQXA	Multi-drug resistance	0.0292505
Pseudomonadaceae	Flq|OqxA|EU370913|46652-47827|1176|Multi-drug_resistance|Multi-drug_efflux_pumps|OQXA	Multi-drug resistance	5.35659e-05
Unknown	Flq|OqxA|EU370913|46652-47827|1176|Multi-drug_resistance|Multi-drug_efflux_pumps|OQXA	Multi-drug resistance	0.000802168
Staphylococcaceae	Flq|OqxA|EU370913|46652-47827|1176|Multi-drug_resistance|Multi-drug_efflux_pumps|OQXA	Multi-drug resistance	2.6783e-05
Streptococcaceae	Flq|OqxA|EU370913|46652-47827|1176|Multi-drug_resistance|Multi-drug_efflux_pumps|OQXA	Multi-drug resistance	1.33915e-05
Enterobacteriaceae	Flq|OqxBgb|EU370913|47851-51003|3153|Multi-drug_resistance|Multi-drug_efflux_pumps|OQXB	Multi-drug resistance	0.021623
Pseudomonadaceae	Flq|OqxBgb|EU370913|47851-51003|3153|Multi-drug_resistance|Multi-drug_efflux_pumps|OQXB	Multi-drug resistance	0.000673767
Unknown	Flq|OqxBgb|EU370913|47851-51003|3153|Multi-drug_resistance|Multi-drug_efflux_pumps|OQXB	Multi-drug resistance	0.000967487
Staphylococcaceae	Flq|OqxBgb|EU370913|47851-51003|3153|Multi-drug_resistance|Multi-drug_efflux_pumps|OQXB	Multi-drug resistance	1.99789e-05
Streptococcaceae	Flq|OqxBgb|EU370913|47851-51003|3153|Multi-drug_resistance|Multi-drug_efflux_pumps|OQXB	Multi-drug resistance	6.09203e-05
Yersiniaceae	Flq|OqxBgb|EU370913|47851-51003|3153|Multi-drug_resistance|Multi-drug_efflux_pumps|OQXB	Multi-drug resistance	0.000142147
Enterobacteriaceae	Mdr|AP009048.1|gene2135|Multi-drug_resistance|Multi-drug_efflux_pumps|MDTD	Multi-drug resistance	0.0128474
Pseudomonadaceae	Mdr|AP009048.1|gene2135|Multi-drug_resistance|Multi-drug_efflux_pumps|MDTD	Multi-drug resistance	1.11217e-05
Unknown	Mdr|AP009048.1|gene2135|Multi-drug_resistance|Multi-drug_efflux_pumps|MDTD	Multi-drug resistance	0.0114109
Yersiniaceae	Mdr|AP009048.1|gene2135|Multi-drug_resistance|Multi-drug_efflux_pumps|MDTD	Multi-drug resistance	0.000135651
Enterobacteriaceae	Mdr|AP009048.1|gene3414|Multi-drug_resistance|MDR_regulator|CPXAR	Multi-drug resistance	0.00434796
Enterobacteriaceae	Mdr|AP009048.1|gene3415|Multi-drug_resistance|MDR_regulator|CPXAR	Multi-drug resistance	0.0229146
Pseudomonadaceae	Mdr|AP009048.1|gene3415|Multi-drug_resistance|MDR_regulator|CPXAR	Multi-drug resistance	0.000174182
Unknown	Mdr|AP009048.1|gene3415|Multi-drug_resistance|MDR_regulator|CPXAR	Multi-drug resistance	6.98987e-05
Staphylococcaceae	Mdr|AP009048.1|gene3415|Multi-drug_resistance|MDR_regulator|CPXAR	Multi-drug resistance	4.58468e-05
Streptococcaceae	Mdr|AP009048.1|gene3415|Multi-drug_resistance|MDR_regulator|CPXAR	Multi-drug resistance	6.98987e-05
Yersiniaceae	Mdr|AP009048.1|gene3415|Multi-drug_resistance|MDR_regulator|CPXAR	Multi-drug resistance	4.65991e-05
Enterobacteriaceae	Mdr|AP009048.1|gene3616|Multi-drug_resistance|Multi-drug_efflux_pumps|MDTL	Multi-drug resistance	0.0173492
Pseudomonadaceae	Mdr|AP009048.1|gene3616|Multi-drug_resistance|Multi-drug_efflux_pumps|MDTL	Multi-drug resistance	4.06139e-05
Unknown	Mdr|AP009048.1|gene3616|Multi-drug_resistance|Multi-drug_efflux_pumps|MDTL	Multi-drug resistance	2.72224e-05
Streptococcaceae	Mdr|AP009048.1|gene3616|Multi-drug_resistance|Multi-drug_efflux_pumps|MDTL	Multi-drug resistance	4.01744e-05
Staphylococcaceae	Mdr|AY661734.1|gene2|Multi-drug_resistance|Multi-drug_efflux_pumps|MEPA	Multi-drug resistance	0.000661151
Enterobacteriaceae	Mdr|CP000034.1|gene2198|Multi-drug_resistance|MDR_regulator|ASMA	Multi-drug resistance	0.00669972
Pseudomonadaceae	Mdr|CP000034.1|gene2198|Multi-drug_resistance|MDR_regulator|ASMA	Multi-drug resistance	1.72673e-05
Unknown	Mdr|CP000034.1|gene2198|Multi-drug_resistance|MDR_regulator|ASMA	Multi-drug resistance	3.45346e-05
Yersiniaceae	Mdr|CP000034.1|gene2198|Multi-drug_resistance|MDR_regulator|ASMA	Multi-drug resistance	1.72673e-05
Enterobacteriaceae	Mdr|CP000034.1|gene3834|Multi-drug_resistance|MDR_regulator|CPXAR	Multi-drug resistance	0.00364471
Pseudomonadaceae	Mdr|CP000034.1|gene3834|Multi-drug_resistance|MDR_regulator|CPXAR	Multi-drug resistance	4.50597e-05
Streptococcaceae	Mdr|CP000034.1|gene3834|Multi-drug_resistance|MDR_regulator|CPXAR	Multi-drug resistance	6.8329e-05
Aeromonadaceae	Mdr|NC_002516.2.882884|Multi-drug_resistance|Multi-drug_efflux_pumps|MEXF	Multi-drug resistance	1.00388e-05
Enterobacteriaceae	Mdr|NC_002516.2.882884|Multi-drug_resistance|Multi-drug_efflux_pumps|MEXF	Multi-drug resistance	0.000602001
Pseudomonadaceae	Mdr|NC_002516.2.882884|Multi-drug_resistance|Multi-drug_efflux_pumps|MEXF	Multi-drug resistance	0.0384715
Unknown	Mdr|NC_002516.2.882884|Multi-drug_resistance|Multi-drug_efflux_pumps|MEXF	Multi-drug resistance	0.0012483
Streptococcaceae	Mdr|NC_002516.2.882884|Multi-drug_resistance|Multi-drug_efflux_pumps|MEXF	Multi-drug resistance	5.01938e-05
Yersiniaceae	Mdr|NC_002516.2.882884|Multi-drug_resistance|Multi-drug_efflux_pumps|MEXF	Multi-drug resistance	1.00388e-05
Enterobacteriaceae	Mdr|NC_002695.1.910541|Multi-drug_resistance|MDR_regulator|CPXAR	Multi-drug resistance	0.00600998
Hafniaceae	Mdr|NC_002695.1.910541|Multi-drug_resistance|MDR_regulator|CPXAR	Multi-drug resistance	1.2891e-05
Unknown	Mdr|NC_002695.1.910541|Multi-drug_resistance|MDR_regulator|CPXAR	Multi-drug resistance	4.57991e-05
Streptococcaceae	Mdr|NC_002695.1.910541|Multi-drug_resistance|MDR_regulator|CPXAR	Multi-drug resistance	4.57991e-05
Yersiniaceae	Mdr|NC_002695.1.910541|Multi-drug_resistance|MDR_regulator|CPXAR	Multi-drug resistance	9.15983e-05
Enterobacteriaceae	Mdr|NC_002695.1.914983|Multi-drug_resistance|MDR_regulator|CPXAR	Multi-drug resistance	0.0101512
Pseudomonadaceae	Mdr|NC_002695.1.914983|Multi-drug_resistance|MDR_regulator|CPXAR	Multi-drug resistance	3.43851e-05
Unknown	Mdr|NC_002695.1.914983|Multi-drug_resistance|MDR_regulator|CPXAR	Multi-drug resistance	1.14617e-05
Streptococcaceae	Mdr|NC_002695.1.914983|Multi-drug_resistance|MDR_regulator|CPXAR	Multi-drug resistance	3.43851e-05
Yersiniaceae	Mdr|NC_002695.1.914983|Multi-drug_resistance|MDR_regulator|CPXAR	Multi-drug resistance	2.32996e-05
Staphylococcaceae	Mdr|NC_002745.1123101|Multi-drug_resistance|MDR_regulator|MEPR	Multi-drug resistance	0.00223009
Staphylococcaceae	Mdr|NC_002745.1123448|Methicillin|Multi-drug_resistance|MDR_regulator|MGRA	Multi-drug resistance	0.000215144
Staphylococcaceae	Mdr|NC_002951.3236526|Multi-drug_resistance|Multi-drug_efflux_pumps|MEPA	Multi-drug resistance	0.000415814
Staphylococcaceae	Mdr|NC_002951.3238285|Multi-drug_resistance|MDR_regulator|ARLS	Multi-drug resistance	0.000365746
Aeromonadaceae	Mdr|oqxB_1_EU370913|Multi-drug_resistance|Multi-drug_efflux_pumps|OQXB	Multi-drug resistance	2.61335e-05
Enterobacteriaceae	Mdr|oqxB_1_EU370913|Multi-drug_resistance|Multi-drug_efflux_pumps|OQXB	Multi-drug resistance	0.0150645
Pseudomonadaceae	Mdr|oqxB_1_EU370913|Multi-drug_resistance|Multi-drug_efflux_pumps|OQXB	Multi-drug resistance	0.000935508
Unknown	Mdr|oqxB_1_EU370913|Multi-drug_resistance|Multi-drug_efflux_pumps|OQXB	Multi-drug resistance	0.000453385
Staphylococcaceae	Mdr|oqxB_1_EU370913|Multi-drug_resistance|Multi-drug_efflux_pumps|OQXB	Multi-drug resistance	6.42791e-06
Streptococcaceae	Mdr|oqxB_1_EU370913|Multi-drug_resistance|Multi-drug_efflux_pumps|OQXB	Multi-drug resistance	1.28558e-05
Yersiniaceae	Mdr|oqxB_1_EU370913|Multi-drug_resistance|Multi-drug_efflux_pumps|OQXB	Multi-drug resistance	9.14674e-05
Staphylococcaceae	Phe|Dha1|BA000018|2517801-2518988|1188|Phenicol|Phenicol_efflux_pumps|dha	Phenicol	0.00196649
Yersiniaceae	260|unknown_id|unknown_name|Tetracyclines|Tetracycline_resistance_major_facilitator_superfamily_MFS_efflux_pumps|TETA	Tetracyclines	0.00037918
Yersiniaceae	CARD|phgb|AY264780|1824-3006|ARO:3000569|tet41|Tetracyclines|Tetracycline_resistance_major_facilitator_superfamily_MFS_efflux_pumps|TET41	Tetracyclines	0.000351798
Staphylococcaceae	Tet|Tet-38|AY825285|1-1353|1353|Tetracyclines|Tetracycline_resistance_major_facilitator_superfamily_MFS_efflux_pumps|TET38	Tetracyclines	0.00151812
Unknown	Tet|tetM_1_X92947|Tetracyclines|Tetracycline_resistance_ribosomal_protection_proteins|TETM	Tetracyclines	0.00224018
Unknown	Tet|tetM_13_AM990992|Tetracyclines|Tetracycline_resistance_ribosomal_protection_proteins|TETM	Tetracyclines	0.00110556
Unknown	Tet|tetM_4_X75073|Tetracyclines|Tetracycline_resistance_ribosomal_protection_proteins|TETM	Tetracyclines	0.00180826
Unknown	Tet|tetM_9_X56353|Tetracyclines|Tetracycline_resistance_ribosomal_protection_proteins|TETM	Tetracyclines	0.00132002
Streptococcaceae	Tet|tetM_9_X56353|Tetracyclines|Tetracycline_resistance_ribosomal_protection_proteins|TETM	Tetracyclines	4.69314e-06
Unknown	Tet|TetM|U08812|1981-3900|1920|Tetracyclines|Tetracycline_resistance_ribosomal_protection_proteins|TETM	Tetracyclines	0.00108619
Enterobacteriaceae	Tet|tetS_1_DQ377340|Tetracyclines|Tetracycline_resistance_ribosomal_protection_proteins|TETS	Tetracyclines	0.000111123
Pseudomonadaceae	Tet|tetS_1_DQ377340|Tetracyclines|Tetracycline_resistance_ribosomal_protection_proteins|TETS	Tetracyclines	0.000444466
Unknown	Tet|tetS_1_DQ377340|Tetracyclines|Tetracycline_resistance_ribosomal_protection_proteins|TETS	Tetracyclines	0.109292
Staphylococcaceae	Tet|tetS_1_DQ377340|Tetracyclines|Tetracycline_resistance_ribosomal_protection_proteins|TETS	Tetracyclines	0.000167555
Streptococcaceae	Tet|tetS_1_DQ377340|Tetracyclines|Tetracycline_resistance_ribosomal_protection_proteins|TETS	Tetracyclines	0.00112707
Yersiniaceae	Tet|tetS_1_DQ377340|Tetracyclines|Tetracycline_resistance_ribosomal_protection_proteins|TETS	Tetracyclines	4.98654e-05
Enterobacteriaceae	Tet|tetS_3_X92946|Tetracyclines|Tetracycline_resistance_ribosomal_protection_proteins|TETS	Tetracyclines	0.000219861
Enterococcaceae	Tet|tetS_3_X92946|Tetracyclines|Tetracycline_resistance_ribosomal_protection_proteins|TETS	Tetracyclines	3.64436e-05
Listeriaceae	Tet|tetS_3_X92946|Tetracyclines|Tetracycline_resistance_ribosomal_protection_proteins|TETS	Tetracyclines	3.64436e-05
Pseudomonadaceae	Tet|tetS_3_X92946|Tetracyclines|Tetracycline_resistance_ribosomal_protection_proteins|TETS	Tetracyclines	0.000663551
Unknown	Tet|tetS_3_X92946|Tetracyclines|Tetracycline_resistance_ribosomal_protection_proteins|TETS	Tetracyclines	0.141691
Staphylococcaceae	Tet|tetS_3_X92946|Tetracyclines|Tetracycline_resistance_ribosomal_protection_proteins|TETS	Tetracyclines	0.000129817
Streptococcaceae	Tet|tetS_3_X92946|Tetracyclines|Tetracycline_resistance_ribosomal_protection_proteins|TETS	Tetracyclines	0.00115892
Yersiniaceae	Tet|tetS_3_X92946|Tetracyclines|Tetracycline_resistance_ribosomal_protection_proteins|TETS	Tetracyclines	4.948e-05
Aeromonadaceae	Tet|TetS|L09756|447-2372|1926|Tetracyclines|Tetracycline_resistance_ribosomal_protection_proteins|TETS	Tetracyclines	1.66218e-05
Conexibacteraceae	Tet|TetS|L09756|447-2372|1926|Tetracyclines|Tetracycline_resistance_ribosomal_protection_proteins|TETS	Tetracyclines	4.67852e-06
Enterobacteriaceae	Tet|TetS|L09756|447-2372|1926|Tetracyclines|Tetracycline_resistance_ribosomal_protection_proteins|TETS	Tetracyclines	0.000114875
Enterococcaceae	Tet|TetS|L09756|447-2372|1926|Tetracyclines|Tetracycline_resistance_ribosomal_protection_proteins|TETS	Tetracyclines	1.66218e-05
Pseudomonadaceae	Tet|TetS|L09756|447-2372|1926|Tetracyclines|Tetracycline_resistance_ribosomal_protection_proteins|TETS	Tetracyclines	0.000505441
Rhodobacteraceae	Tet|TetS|L09756|447-2372|1926|Tetracyclines|Tetracycline_resistance_ribosomal_protection_proteins|TETS	Tetracyclines	3.67274e-05
Unknown	Tet|TetS|L09756|447-2372|1926|Tetracyclines|Tetracycline_resistance_ribosomal_protection_proteins|TETS	Tetracyclines	0.124866
Staphylococcaceae	Tet|TetS|L09756|447-2372|1926|Tetracyclines|Tetracycline_resistance_ribosomal_protection_proteins|TETS	Tetracyclines	9.81207e-05
Streptococcaceae	Tet|TetS|L09756|447-2372|1926|Tetracyclines|Tetracycline_resistance_ribosomal_protection_proteins|TETS	Tetracyclines	0.00114512
Veillonellaceae	Tet|TetS|L09756|447-2372|1926|Tetracyclines|Tetracycline_resistance_ribosomal_protection_proteins|TETS	Tetracyclines	1.66218e-05
Yersiniaceae	Tet|TetS|L09756|447-2372|1926|Tetracyclines|Tetracycline_resistance_ribosomal_protection_proteins|TETS	Tetracyclines	4.98654e-05
Enterococcaceae	CARD|phgb|AF028811|0-462|ARO:3002875|dfrE|Trimethoprim|Dihydrofolate_reductase|DFRE	Trimethoprim	0.00871212
Pseudomonadaceae	CARD|phgb|AF028811|0-462|ARO:3002875|dfrE|Trimethoprim|Dihydrofolate_reductase|DFRE	Trimethoprim	6.91438e-05
Unknown	CARD|phgb|AF028811|0-462|ARO:3002875|dfrE|Trimethoprim|Dihydrofolate_reductase|DFRE	Trimethoprim	6.91438e-05
