# Supplementary material for: Reservoirs of antimicrobial resistance genes in retail raw milk
Source: Microbiome. 2020 Jun 26;8:99. doi: 10.1186/s40168-020-00861-6 (PMC7320593; doi:10.1186/s40168-020-00861-6)
Supplement: Supplementary file 4 — Additional file 3: Supplementary Data 3. List of ARGs observed in raw milk from Arizona, Idaho, and South Carolina. [file 40168_2020_861_MOESM3_ESM.xlsx]

## Sheet: Supplementary Data 2
Supplementary Data 2: List of ARGs observed in raw milk from Arizona, Idaho, and South Carolina .
Header (ARGs)	Group	Mechanism	Class	State
1268|AB976602.1|AB976602|betalactams|Class_A_betalactamases|CTX	CTX	Class A betalactamases	betalactams	Idaho
38|DQ516970.1|DQ516970|Multi-drug_resistance|Multi-drug_efflux_pumps|MSBA	MSBA	Multi-drug efflux pumps	Multi-drug resistance	Idaho
63|DQ516954.1|DQ516954|Multi-drug_resistance|Multi-drug_efflux_pumps|MSBA	MSBA	Multi-drug efflux pumps	Multi-drug resistance	Idaho
Mdr|NC_002516.2.882884|Multi-drug_resistance|Multi-drug_efflux_pumps|MEXF	MEXF	Multi-drug efflux pumps	Multi-drug resistance	Idaho
1737|AY033516.1|AY033516|betalactams|Class_A_betalactamases|CTX	CTX	Class A betalactamases	betalactams	Idaho
252|FJ744595.1|FJ744595|Multi-drug_resistance|Multi-drug_efflux_pumps|EMRD	EMRD	Multi-drug efflux pumps	Multi-drug resistance	Idaho
CARD|phgb|AB091338|173-1355|ARO:3003551|emeA|Multi-drug_resistance|Multi-drug_efflux_pumps|EMEA	EMEA	Multi-drug efflux pumps	Multi-drug resistance	Idaho
CARD|phgb|AF028811|0-462|ARO:3002875|dfrE|Trimethoprim|Dihydrofolate_reductase|DFRE	DFRE	Dihydrofolate reductase	Trimethoprim	Idaho
CARD|phgb|AP009048|4153663-4154296|ARO:3000518|CRP|Multi-drug_resistance|MDR_regulator|CRP	CRP	MDR regulator	Multi-drug resistance	Idaho
MLS|lsaA_3_AY737526|MLS|Streptogramin_resistance_ATP-binding_cassette_ABC_efflux_pumps|LSA	LSA	Streptogramin resistance ATP-binding cassette ABC efflux pumps	MLS	Idaho
Tet|tetM_1_X92947|Tetracyclines|Tetracycline_resistance_ribosomal_protection_proteins|TETM	TETM	Tetracycline resistance ribosomal protection proteins	Tetracyclines	Idaho
Tet|tetM_13_AM990992|Tetracyclines|Tetracycline_resistance_ribosomal_protection_proteins|TETM	TETM	Tetracycline resistance ribosomal protection proteins	Tetracyclines	Idaho
Tet|tetM_5_U58985|Tetracyclines|Tetracycline_resistance_ribosomal_protection_proteins|TETM	TETM	Tetracycline resistance ribosomal protection proteins	Tetracyclines	Idaho
Tet|tetM_9_X56353|Tetracyclines|Tetracycline_resistance_ribosomal_protection_proteins|TETM	TETM	Tetracycline resistance ribosomal protection proteins	Tetracyclines	Idaho
1090|DQ303459.3|DQ303459|betalactams|Class_A_betalactamases|CTX	CTX	Class A betalactamases	betalactams	Idaho
11|DQ679966.1|DQ679966|Multi-drug_resistance|Multi-drug_efflux_pumps|ACRB	ACRB	Multi-drug efflux pumps	Multi-drug resistance	Idaho
13|L11616.1|PSEENVCD|Multi-drug_resistance|Multi-drug_efflux_pumps|MEXB	MEXB	Multi-drug efflux pumps	Multi-drug resistance	Idaho
Bla|AmpH|CP003785|4208384-4209544|1161|betalactams|Penicillin_binding_protein|AMPH	AMPH	Penicillin binding protein	betalactams	Idaho
Bla|OXA-50_3_AY306130|betalactams|Class_D_betalactamases|OXA	OXA	Class D betalactamases	betalactams	Idaho
Bla|OXY6-1|AJ871873|1-876|876|betalactams|Class_A_betalactamases|OXY	OXY	Class A betalactamases	betalactams	Idaho
CARD|phgb|AB219524.1|1176-4338|ARO:3003699|mexQ|Multi-drug_resistance|Multi-drug_efflux_pumps|MEXQ	MEXQ	Multi-drug efflux pumps	Multi-drug resistance	Idaho
CARD|phgb|AB219524.1|22-1180|ARO:3003698|mexP|Multi-drug_resistance|Multi-drug_efflux_pumps|MEXP	MEXP	Multi-drug efflux pumps	Multi-drug resistance	Idaho
CARD|phgb|JQ727668|0-375|ARO:3000823|ramA|Multi-drug_resistance|MDR_regulator|RAMA	RAMA	MDR regulator	Multi-drug resistance	Idaho
CARD|phgb|NC_002516.2|4904646-4907703|ARO:3003031|mexW|Multi-drug_resistance|Multi-drug_efflux_pumps|MEXW	MEXW	Multi-drug efflux pumps	Multi-drug resistance	Idaho
CARD|phgb|NC_002516.2|5584100-5585549|ARO:3003682|OpmH|Multi-drug_resistance|Multi-drug_efflux_pumps|OPMH	OPMH	Multi-drug efflux pumps	Multi-drug resistance	Idaho
CARD|phgb|NC_002695|1737553-1737967|ARO:3000676|H-NS|Multi-drug_resistance|MDR_regulator|HNS	HNS	MDR regulator	Multi-drug resistance	Idaho
CARD|phgb|U00096|2812615-2814154|ARO:3000074|emrB|Multi-drug_resistance|Multi-drug_efflux_pumps|EMRB	EMRB	Multi-drug efflux pumps	Multi-drug resistance	Idaho
Flq|OqxA|EU370913|46652-47827|1176|Multi-drug_resistance|Multi-drug_efflux_pumps|OQXA	OQXA	Multi-drug efflux pumps	Multi-drug resistance	Idaho
Flq|OqxBgb|EU370913|47851-51003|3153|Multi-drug_resistance|Multi-drug_efflux_pumps|OQXB	OQXB	Multi-drug efflux pumps	Multi-drug resistance	Idaho
Gly|VanRc3|AY033764|3846-4541|696|Glycopeptides|VanC-type_regulator|VANRC	VANRC	VanC-type regulator	Glycopeptides	Idaho
Gly|VanSc3|AY033764|1604-5662|1059|Glycopeptides|VanC-type_regulator|VANSC	VANSC	VanC-type regulator	Glycopeptides	Idaho
Gly|VanTc3|AY033764|1644-3746|2103|Glycopeptides|VanC-type_resistance_protein|VANTC	VANTC	VanC-type resistance protein	Glycopeptides	Idaho
Gly|VanXYc2_c3|EU151760|1078-1650|573|Glycopeptides|VanC-type_resistance_protein|VANXYC	VANXYC	VanC-type resistance protein	Glycopeptides	Idaho
Mdr|NC_002516.2.877855|Multi-drug_resistance|Multi-drug_efflux_pumps|MEXA	MEXA	Multi-drug efflux pumps	Multi-drug resistance	Idaho
Mdr|NC_002516.2.880183|Multi-drug_resistance|MDR_regulator|NALD	NALD	MDR regulator	Multi-drug resistance	Idaho
Mdr|oqxB_1_EU370913|Multi-drug_resistance|Multi-drug_efflux_pumps|OQXB	OQXB	Multi-drug efflux pumps	Multi-drug resistance	Idaho
Tet|AM180355.1|gene636|Tetracyclines|Tetracycline_resistance_ribosomal_protection_proteins|TETM	TETM	Tetracycline resistance ribosomal protection proteins	Tetracyclines	Idaho
1479|HF953351.1|HF953351|Aminoglycosides|Aminoglycoside_O-phosphotransferases|APH6	APH6	Aminoglycoside O-phosphotransferases	Aminoglycosides	Arizona
948|DQ464881.1|DQ464881|Aminoglycosides|Aminoglycoside_O-phosphotransferases|APH3-DPRIME	APH3-DPRIME	Aminoglycoside O-phosphotransferases	Aminoglycosides	Arizona
AGly|AF313472.2|gene15|Aminoglycosides|Aminoglycoside_O-phosphotransferases|APH3-DPRIME	APH3-DPRIME	Aminoglycoside O-phosphotransferases	Aminoglycosides	Arizona
AGly|AF313472.2|gene16|Aminoglycosides|Aminoglycoside_O-phosphotransferases|APH6	APH6	Aminoglycoside O-phosphotransferases	Aminoglycosides	Arizona
AGly|NC_004973.1.1149626|Aminoglycosides|Aminoglycoside_O-phosphotransferases|APH6	APH6	Aminoglycoside O-phosphotransferases	Aminoglycosides	Arizona
AGly|NC_004973.1.1449625|Aminoglycosides|Aminoglycoside_O-phosphotransferases|APH3-DPRIME	APH3-DPRIME	Aminoglycoside O-phosphotransferases	Aminoglycosides	Arizona
AGly|strA_3_AF024602|Aminoglycosides|Aminoglycoside_O-phosphotransferases|APH3-DPRIME	APH3-DPRIME	Aminoglycoside O-phosphotransferases	Aminoglycosides	Arizona
AGly|strA_4_NC_003384|Aminoglycosides|Aminoglycoside_O-phosphotransferases|APH3-DPRIME	APH3-DPRIME	Aminoglycoside O-phosphotransferases	Aminoglycosides	Arizona
AGly|strA_5_AF321550|Aminoglycosides|Aminoglycoside_O-phosphotransferases|APH3-DPRIME	APH3-DPRIME	Aminoglycoside O-phosphotransferases	Aminoglycosides	Arizona
AGly|StrA|AB366441|22458-23261|804|Aminoglycosides|Aminoglycoside_O-phosphotransferases|APH3-DPRIME	APH3-DPRIME	Aminoglycoside O-phosphotransferases	Aminoglycosides	Arizona
AGly|strB_3_AF024602|Aminoglycosides|Aminoglycoside_O-phosphotransferases|APH6	APH6	Aminoglycoside O-phosphotransferases	Aminoglycosides	Arizona
CARD|phgb|AB219524.1|1176-4338|ARO:3003699|mexQ|Multi-drug_resistance|Multi-drug_efflux_pumps|MEXQ	MEXQ	Multi-drug efflux pumps	Multi-drug resistance	Arizona
CARD|phgb|KF152885|29328-29820|ARO:3002639|APH3-DPRIME-Ib|Aminoglycosides|Aminoglycoside_O-phosphotransferases|APH3-DPRIME	APH3-DPRIME	Aminoglycoside O-phosphotransferases	Aminoglycosides	Arizona
Mdr|NC_002516.2.882884|Multi-drug_resistance|Multi-drug_efflux_pumps|MEXF	MEXF	Multi-drug efflux pumps	Multi-drug resistance	Arizona
AGly|strA_2_M28829|Aminoglycosides|Aminoglycoside_O-phosphotransferases|APH3-DPRIME	APH3-DPRIME	Aminoglycoside O-phosphotransferases	Aminoglycosides	Arizona
1090|DQ303459.3|DQ303459|betalactams|Class_A_betalactamases|CTX	CTX	Class A betalactamases	betalactams	South Carolina
11|DQ679966.1|DQ679966|Multi-drug_resistance|Multi-drug_efflux_pumps|ACRB	ACRB	Multi-drug efflux pumps	Multi-drug resistance	South Carolina
1268|AB976602.1|AB976602|betalactams|Class_A_betalactamases|CTX	CTX	Class A betalactamases	betalactams	South Carolina
1737|AY033516.1|AY033516|betalactams|Class_A_betalactamases|CTX	CTX	Class A betalactamases	betalactams	South Carolina
252|FJ744595.1|FJ744595|Multi-drug_resistance|Multi-drug_efflux_pumps|EMRD	EMRD	Multi-drug efflux pumps	Multi-drug resistance	South Carolina
38|DQ516970.1|DQ516970|Multi-drug_resistance|Multi-drug_efflux_pumps|MSBA	MSBA	Multi-drug efflux pumps	Multi-drug resistance	South Carolina
63|DQ516954.1|DQ516954|Multi-drug_resistance|Multi-drug_efflux_pumps|MSBA	MSBA	Multi-drug efflux pumps	Multi-drug resistance	South Carolina
680|unknown_id|unknown_name|MLS|23S_rRNA_methyltransferases|RLMH	RLMH	23S rRNA methyltransferases	MLS	South Carolina
CARD|phgb|AP009048|4153663-4154296|ARO:3000518|CRP|Multi-drug_resistance|MDR_regulator|CRP	CRP	MDR regulator	Multi-drug resistance	South Carolina
CARD|phgb|CP000034|2662758-2663289|ARO:3000516|emrR|Multi-drug_resistance|MDR_regulator|EMRR	EMRR	MDR regulator	Multi-drug resistance	South Carolina
CARD|phgb|NC_002695|1737553-1737967|ARO:3000676|H-NS|Multi-drug_resistance|MDR_regulator|HNS	HNS	MDR regulator	Multi-drug resistance	South Carolina
CARD|phgb|NC_007779|1621287-1621671|ARO:3000263|marA|Multi-drug_resistance|MDR_regulator|MARA	MARA	MDR regulator	Multi-drug resistance	South Carolina
CARD|phgb|U00096|2812615-2814154|ARO:3000074|emrB|Multi-drug_resistance|Multi-drug_efflux_pumps|EMRB	EMRB	Multi-drug efflux pumps	Multi-drug resistance	South Carolina
Flq|OqxA|EU370913|46652-47827|1176|Multi-drug_resistance|Multi-drug_efflux_pumps|OQXA	OQXA	Multi-drug efflux pumps	Multi-drug resistance	South Carolina
Flq|OqxBgb|EU370913|47851-51003|3153|Multi-drug_resistance|Multi-drug_efflux_pumps|OQXB	OQXB	Multi-drug efflux pumps	Multi-drug resistance	South Carolina
Fos|fosA_2_AGDM01000012|Fosfomycin|Fosfomycin_thiol_transferases|FOSA	FOSA	Fosfomycin thiol transferases	Fosfomycin	South Carolina
Mdr|AP009048.1|gene3415|Multi-drug_resistance|MDR_regulator|CPXAR	CPXAR	MDR regulator	Multi-drug resistance	South Carolina
Mdr|oqxB_1_EU370913|Multi-drug_resistance|Multi-drug_efflux_pumps|OQXB	OQXB	Multi-drug efflux pumps	Multi-drug resistance	South Carolina
Tet|tetS_1_DQ377340|Tetracyclines|Tetracycline_resistance_ribosomal_protection_proteins|TETS	TETS	Tetracycline resistance ribosomal protection proteins	Tetracyclines	South Carolina
Tet|tetS_3_X92946|Tetracyclines|Tetracycline_resistance_ribosomal_protection_proteins|TETS	TETS	Tetracycline resistance ribosomal protection proteins	Tetracyclines	South Carolina
Tet|TetS|L09756|447-2372|1926|Tetracyclines|Tetracycline_resistance_ribosomal_protection_proteins|TETS	TETS	Tetracycline resistance ribosomal protection proteins	Tetracyclines	South Carolina
738|JX560992.1|JX560992|Aminoglycosides|Aminoglycoside_O-nucleotidyltransferases|ANT6	ANT6	Aminoglycoside O-nucleotidyltransferases	Aminoglycosides	South Carolina
740|JX560992.1|JX560992|Aminoglycosides|Aminoglycoside_O-nucleotidyltransferases|ANT9	ANT9	Aminoglycoside O-nucleotidyltransferases	Aminoglycosides	South Carolina
AGly|Ant6-Ia|AF330699|22-930|909|Aminoglycosides|Aminoglycoside_O-nucleotidyltransferases|ANT6	ANT6	Aminoglycoside O-nucleotidyltransferases	Aminoglycosides	South Carolina
CARD|phgb|AY928180|0-495|ARO:3002837|lnuC|MLS|Lincosamide_nucleotidyltransferases|LNUC	LNUC	Lincosamide nucleotidyltransferases	MLS	South Carolina
CARD|phgb|JQ727668|0-375|ARO:3000823|ramA|Multi-drug_resistance|MDR_regulator|RAMA	RAMA	MDR regulator	Multi-drug resistance	South Carolina
CARD|phgb|NC_023287|60996-61860|ARO:3002626|ANT6-Ia|Aminoglycosides|Aminoglycoside_O-nucleotidyltransferases|ANT6	ANT6	Aminoglycoside O-nucleotidyltransferases	Aminoglycosides	South Carolina
Mdr|NC_002516.2.882884|Multi-drug_resistance|Multi-drug_efflux_pumps|MEXF	MEXF	Multi-drug efflux pumps	Multi-drug resistance	South Carolina
Mdr|NC_002745.1123101|Multi-drug_resistance|MDR_regulator|MEPR	MEPR	MDR regulator	Multi-drug resistance	South Carolina
Tet|tetM_4_X75073|Tetracyclines|Tetracycline_resistance_ribosomal_protection_proteins|TETM	TETM	Tetracycline resistance ribosomal protection proteins	Tetracyclines	South Carolina
1066|unknown_id|unknown_name|MLS|23S_rRNA_methyltransferases|ERMB	ERMB	23S rRNA methyltransferases	MLS	South Carolina
222|JQ394987.1|JQ394987|Multi-drug_resistance|Multi-drug_efflux_pumps|MDFA	MDFA	Multi-drug efflux pumps	Multi-drug resistance	South Carolina
246|DQ679966.1|DQ679966|Multi-drug_resistance|Multi-drug_efflux_pumps|MEXE	MEXE	Multi-drug efflux pumps	Multi-drug resistance	South Carolina
260|unknown_id|unknown_name|Tetracyclines|Tetracycline_resistance_major_facilitator_superfamily_MFS_efflux_pumps|TETA	TETA	Tetracycline resistance major facilitator superfamily MFS efflux pumps	Tetracyclines	South Carolina
419|U51479.1|EGU51479|Aminoglycosides|Aminoglycoside_O-phosphotransferases|APH2-DPRIME	APH2-DPRIME	Aminoglycoside O-phosphotransferases	Aminoglycosides	South Carolina
554|FN806789.1|FN806789|MLS|23S_rRNA_methyltransferases|ERMB	ERMB	23S rRNA methyltransferases	MLS	South Carolina
605|V01547.1|V01547|Aminoglycosides|Aminoglycoside_O-phosphotransferases|APH3-PRIME	APH3-PRIME	Aminoglycoside O-phosphotransferases	Aminoglycosides	South Carolina
742|JX560992.1|JX560992|MLS|Streptogramin_resistance_ATP-binding_cassette_ABC_efflux_pumps|LSA	LSA	Streptogramin resistance ATP-binding cassette ABC efflux pumps	MLS	South Carolina
937|M94066.1|SMAAACGIC|Aminoglycosides|Aminoglycoside_N-acetyltransferases|AAC6-PRIME	AAC6-PRIME	Aminoglycoside N-acetyltransferases	Aminoglycosides	South Carolina
AGly|Aac3-Ik|BX571856|765853-766296|444|Aminoglycosides|Aminoglycoside_N-acetyltransferases|AAC3	AAC3	Aminoglycoside N-acetyltransferases	Aminoglycosides	South Carolina
AGly|APH-Stph|HE579073|1778413-1779213|801|Aminoglycosides|Aminoglycoside_O-phosphotransferases|APH3-PRIME	APH3-PRIME	Aminoglycoside O-phosphotransferases	Aminoglycosides	South Carolina
AGly|AY712687.1|gene1|Aminoglycosides|Aminoglycoside_O-nucleotidyltransferases|ANT6	ANT6	Aminoglycoside O-nucleotidyltransferases	Aminoglycosides	South Carolina
AGly|Sat4A|X92945|38870-39412|543|Aminoglycosides|Aminoglycoside_N-acetyltransferases|SAT	SAT	Aminoglycoside N-acetyltransferases	Aminoglycosides	South Carolina
AGly|U01945.1|gene1|Aminoglycosides|Aminoglycoside_N-acetyltransferases|SAT	SAT	Aminoglycoside N-acetyltransferases	Aminoglycosides	South Carolina
Bac|AP009048.1|gene3103|Bacitracin|Undecaprenyl_pyrophosphate_phosphatase|BACA	BACA	Undecaprenyl pyrophosphate phosphatase	Bacitracin	South Carolina
Bac|NC_002695.1.916234|Bacitracin|Undecaprenyl_pyrophosphate_phosphatase|BACA	BACA	Undecaprenyl pyrophosphate phosphatase	Bacitracin	South Carolina
Bla|AmpC1_Ecoli|FN649414|2765051-2766355|1302|betalactams|Penicillin_binding_protein|PBP4B	PBP4B	Penicillin binding protein	betalactams	South Carolina
Bla|AmpC2|Ecoli|CP002970|332756-333889|1134|betalactams|Class_C_betalactamases|BLAEC	BLAEC	Class C betalactamases	betalactams	South Carolina
Bla|AMPH_Ecoli|AP012030|395554-396711|1158|betalactams|Penicillin_binding_protein|AMPH	AMPH	Penicillin binding protein	betalactams	South Carolina
Bla|PBP|Ecoli|CP002291|664439-666340|1902|betalactams|Penicillin_binding_protein|PBP2	PBP2	Penicillin binding protein	betalactams	South Carolina
CARD|phgb|AB091338|173-1355|ARO:3003551|emeA|Multi-drug_resistance|Multi-drug_efflux_pumps|EMEA	EMEA	Multi-drug efflux pumps	Multi-drug resistance	South Carolina
CARD|phgb|AF028811|0-462|ARO:3002875|dfrE|Trimethoprim|Dihydrofolate_reductase|DFRE	DFRE	Dihydrofolate reductase	Trimethoprim	South Carolina
CARD|phgb|AM180355|2319373-2320111|ARO:3000375|ErmB|MLS|23S_rRNA_methyltransferases|ERM	ERM	23S rRNA methyltransferases	MLS	South Carolina
CARD|phgb|AM399080|1664-2150|ARO:3002835|lnuA|MLS|Lincosamide_nucleotidyltransferases|LNUA	LNUA	Lincosamide nucleotidyltransferases	MLS	South Carolina
CARD|phgb|AP009048|2165012-2166416|ARO:3000829|baeS|Multi-drug_resistance|MDR_regulator|BAES	BAES	MDR regulator	Multi-drug resistance	South Carolina
CARD|phgb|AP009048|2810082-2811255|ARO:3000027|emrA|Multi-drug_resistance|Multi-drug_efflux_pumps|EMRA	EMRA	Multi-drug efflux pumps	Multi-drug resistance	South Carolina
CARD|phgb|AP009048|3980025-3981183|ARO:3000795|mdtE|Multi-drug_resistance|Multi-drug_efflux_pumps|MDTE	MDTE	Multi-drug efflux pumps	Multi-drug resistance	South Carolina
CARD|phgb|AP009048|4303042-4304509|ARO:3003550|mdtP|Multi-drug_resistance|Multi-drug_efflux_pumps|MDTP	MDTP	Multi-drug efflux pumps	Multi-drug resistance	South Carolina
CARD|phgb|AP009048|4304505-4306557|ARO:3003549|mdtO|Multi-drug_resistance|Multi-drug_efflux_pumps|MDTO	MDTO	Multi-drug efflux pumps	Multi-drug resistance	South Carolina
CARD|phgb|AP009048|4306556-4307588|ARO:3003548|mdtN|Multi-drug_resistance|Multi-drug_efflux_pumps|MDTN	MDTN	Multi-drug efflux pumps	Multi-drug resistance	South Carolina
CARD|phgb|AP009048|4337959-4338628|ARO:3003582|PmrA|Cationic_antimicrobial_peptides|Polymyxin_B_resistance_regulator|pmrA	pmrA	Polymyxin B resistance regulator	Cationic antimicrobial peptides	South Carolina
CARD|phgb|AP009048|4338624-4340268|ARO:3003576|PmrC|Cationic_antimicrobial_peptides|Lipid_A_modification|PMRC	PMRC	Lipid A modification	Cationic antimicrobial peptides	South Carolina
CARD|phgb|AY264780|1824-3006|ARO:3000569|tet41|Tetracyclines|Tetracycline_resistance_major_facilitator_superfamily_MFS_efflux_pumps|TET41	TET41	Tetracycline resistance major facilitator superfamily MFS efflux pumps	Tetracyclines	South Carolina
CARD|phgb|D78168|1591-3130|ARO:3000254|emrY|Multi-drug_resistance|Multi-drug_efflux_pumps|EMRY	EMRY	Multi-drug efflux pumps	Multi-drug resistance	South Carolina
CARD|phgb|D78168|536-1592|ARO:3000206|emrK|Multi-drug_resistance|Multi-drug_efflux_pumps|EMRK	EMRK	Multi-drug efflux pumps	Multi-drug resistance	South Carolina
CARD|phgb|FJ768952|0-1488|ARO:3000237|tolC|Multi-drug_resistance|Multi-drug_efflux_pumps|TOLC	TOLC	Multi-drug efflux pumps	Multi-drug resistance	South Carolina
CARD|phgb|JQ727667|0-870|ARO:3000825|robA|Multi-drug_resistance|MDR_regulator|ROBA	ROBA	MDR regulator	Multi-drug resistance	South Carolina
CARD|phgb|NC_002695|3211891-3212506|ARO:3000832|evgA|Multi-drug_resistance|MDR_regulator|EVGA	EVGA	MDR regulator	Multi-drug resistance	South Carolina
CARD|phgb|NC_002695|4904931-4905630|ARO:3000831|cpxR|Multi-drug_resistance|MDR_regulator|CPXA	CPXA	MDR regulator	Multi-drug resistance	South Carolina
CARD|phgb|NC_002951|1987719-1989456|ARO:3000489|sav1866|Multi-drug_resistance|Multi-drug_efflux_pumps|SAV1866	SAV1866	Multi-drug efflux pumps	Multi-drug resistance	South Carolina
CARD|phgb|NC_007779|1115840-1117067|ARO:3001329|mdtG|Multi-drug_resistance|Multi-drug_efflux_pumps|MDTG	MDTG	Multi-drug efflux pumps	Multi-drug resistance	South Carolina
CARD|phgb|NC_007779|1745170-1746544|ARO:3001327|mdtK|Multi-drug_resistance|Multi-drug_efflux_pumps|MDTK	MDTK	Multi-drug efflux pumps	Multi-drug resistance	South Carolina
CARD|phgb|NC_007779|2166412-2167135|ARO:3000828|baeR|Multi-drug_resistance|MDR_regulator|BAER	BAER	MDR regulator	Multi-drug resistance	South Carolina
CARD|phgb|NC_007779|2586250-2589364|ARO:3000491|acrD|Aminoglycosides|Aminoglycoside_efflux_pumps|ACRD	ACRD	Aminoglycoside efflux pumps	Aminoglycosides	South Carolina
CARD|phgb|NC_007779|3974604-3975429|ARO:3000508|gadX|Multi-drug_resistance|MDR_regulator|GADX	GADX	MDR regulator	Multi-drug resistance	South Carolina
CARD|phgb|NC_007779|4336858-4337950|ARO:3003583|PmrB|Cationic_antimicrobial_peptides|Polymyxin_B_resistance_regulator|PMRB	PMRB	Polymyxin B resistance regulator	Cationic antimicrobial peptides	South Carolina
CARD|phgb|NC_007779|567537-567870|ARO:3000264|emrE|Multi-drug_resistance|Multi-drug_efflux_pumps|EMRE	EMRE	Multi-drug efflux pumps	Multi-drug resistance	South Carolina
CARD|phgb|NC_007795|1360280-1361636|ARO:3000839|arlS|Multi-drug_resistance|MDR_regulator|ARLS	ARLS	MDR regulator	Multi-drug resistance	South Carolina
CARD|phgb|NC_013450|694852-695296|ARO:3000815|mgrA|Multi-drug_resistance|MDR_regulator|MGRA	MGRA	MDR regulator	Multi-drug resistance	South Carolina
CARD|phgb|U00096|1124117-1125326|ARO:3001216|mdtH|Multi-drug_resistance|Multi-drug_efflux_pumps|MDTH	MDTH	Multi-drug efflux pumps	Multi-drug resistance	South Carolina
CARD|phgb|U00096|1188315-1189776|ARO:3000835|phoQ|Multi-drug_resistance|MDR_regulator|PHOQ	PHOQ	MDR regulator	Multi-drug resistance	South Carolina
CARD|phgb|U00096|2098446-2099613|ARO:3003577|PmrE|Cationic_antimicrobial_peptides|Lipid_A_modification|PMRC	PMRC	Lipid A modification	Cationic antimicrobial peptides	South Carolina
CARD|phgb|U00096|2154015-2155263|ARO:3000792|mdtA|Multi-drug_resistance|Multi-drug_efflux_pumps|MDTA	MDTA	Multi-drug efflux pumps	Multi-drug resistance	South Carolina
CARD|phgb|U00096|2155262-2158385|ARO:3000793|mdtB|Multi-drug_resistance|Multi-drug_efflux_pumps|MDTB	MDTB	Multi-drug efflux pumps	Multi-drug resistance	South Carolina
CARD|phgb|U00096|2158385-2161463|ARO:3000794|mdtC|Multi-drug_resistance|Multi-drug_efflux_pumps|MDTC	MDTC	Multi-drug efflux pumps	Multi-drug resistance	South Carolina
CARD|phgb|U00096|2367070-2368039|ARO:3003578|PmrF|Cationic_antimicrobial_peptides|Lipid_A_modification|PMRF	PMRF	Lipid A modification	Cationic antimicrobial peptides	South Carolina
CARD|phgb|U00096|2368038-2370021|ARO:3002985|arnA|Cationic_antimicrobial_peptides|Lipid_A_modification|ARNA	ARNA	Lipid A modification	Cationic antimicrobial peptides	South Carolina
CARD|phgb|U00096|2484373-2487967|ARO:3000833|evgS|Multi-drug_resistance|MDR_regulator|EVGS	EVGS	MDR regulator	Multi-drug resistance	South Carolina
CARD|phgb|U00096|3203309-3204131|ARO:3002986|bacA|Bacitracin|Undecaprenyl_pyrophosphate_phosphatase|BACA	BACA	Undecaprenyl pyrophosphate phosphatase	Bacitracin	South Carolina
CARD|phgb|U00096|3412802-3413465|ARO:3000656|acrS|Aminoglycosides|Aminoglycoside_efflux_regulator|ACRS	ACRS	Aminoglycoside efflux regulator	Aminoglycosides	South Carolina
CARD|phgb|U00096|3413863-3415021|ARO:3000499|acrE|Aminoglycosides|Aminoglycoside_efflux_pumps|ACRE	ACRE	Aminoglycoside efflux pumps	Aminoglycosides	South Carolina
CARD|phgb|U00096|3415032-3418137|ARO:3000502|acrF|Aminoglycosides|Aminoglycoside_efflux_pumps|ACRF	ACRF	Aminoglycoside efflux pumps	Aminoglycosides	South Carolina
CARD|phgb|U00096|3660413-3663527|ARO:3000796|mdtF|Multi-drug_resistance|Multi-drug_efflux_pumps|MDTC	MDTC	Multi-drug efflux pumps	Multi-drug resistance	South Carolina
CARD|phgb|U00096|4567286-4568519|ARO:3001214|mdtM|Multi-drug_resistance|Multi-drug_efflux_pumps|MDTC	MDTC	Multi-drug efflux pumps	Multi-drug resistance	South Carolina
CARD|pvgb|NC_003197|4503969-4504293|ARO:3003383|Salmonella|Multi-drug_resistance|MDR_regulator|SOXS|RequiresSNPConfirmation	SOXS	MDR regulator	Multi-drug resistance	South Carolina
CARD|pvgb|U00096|1619119-1619554|ARO:3003378|Escherichia|Multi-drug_resistance|MDR_regulator|MARR|RequiresSNPConfirmation	MARR	MDR regulator	Multi-drug resistance	South Carolina
CARD|pvgb|U00096|4277468-4277933|ARO:3003381|Escherichia|Multi-drug_resistance|MDR_regulator|SOXS|RequiresSNPConfirmation	SOXS	MDR regulator	Multi-drug resistance	South Carolina
Flq|norA|D90119|478-1644|1167|Fluoroquinolones|Quinolone_active_efflux|NORA	NORA	Quinolone active efflux	Fluoroquinolones	South Carolina
Mdr|AP009048.1|gene2135|Multi-drug_resistance|Multi-drug_efflux_pumps|MDTD	MDTD	Multi-drug efflux pumps	Multi-drug resistance	South Carolina
Mdr|AP009048.1|gene3414|Multi-drug_resistance|MDR_regulator|CPXAR	CPXAR	MDR regulator	Multi-drug resistance	South Carolina
Mdr|AP009048.1|gene3616|Multi-drug_resistance|Multi-drug_efflux_pumps|MDTL	MDTL	Multi-drug efflux pumps	Multi-drug resistance	South Carolina
Mdr|AY661734.1|gene2|Multi-drug_resistance|Multi-drug_efflux_pumps|MEPA	MEPA	Multi-drug efflux pumps	Multi-drug resistance	South Carolina
Mdr|CP000034.1|gene2198|Multi-drug_resistance|MDR_regulator|ASMA	ASMA	MDR regulator	Multi-drug resistance	South Carolina
Mdr|CP000034.1|gene3834|Multi-drug_resistance|MDR_regulator|CPXAR	CPXAR	MDR regulator	Multi-drug resistance	South Carolina
Mdr|NC_002695.1.910541|Multi-drug_resistance|MDR_regulator|CPXAR	CPXAR	MDR regulator	Multi-drug resistance	South Carolina
Mdr|NC_002695.1.914983|Multi-drug_resistance|MDR_regulator|CPXAR	CPXAR	MDR regulator	Multi-drug resistance	South Carolina
Mdr|NC_002745.1123448|Methicillin|Multi-drug_resistance|MDR_regulator|MGRA	MGRA	MDR regulator	Multi-drug resistance	South Carolina
Mdr|NC_002951.3236526|Multi-drug_resistance|Multi-drug_efflux_pumps|MEPA	MEPA	Multi-drug efflux pumps	Multi-drug resistance	South Carolina
Mdr|NC_002951.3238285|Multi-drug_resistance|MDR_regulator|ARLS	ARLS	MDR regulator	Multi-drug resistance	South Carolina
MLS|ermB_12_U18931|MLS|23S_rRNA_methyltransferases|ERMB	ERMB	23S rRNA methyltransferases	MLS	South Carolina
MLS|ermB_18_X66468|MLS|23S_rRNA_methyltransferases|ERMB	ERMB	23S rRNA methyltransferases	MLS	South Carolina
MLS|ermB_20_AF109075|MLS|23S_rRNA_methyltransferases|ERMB	ERMB	23S rRNA methyltransferases	MLS	South Carolina
MLS|ermB_7_AF368302|MLS|23S_rRNA_methyltransferases|ERMB	ERMB	23S rRNA methyltransferases	MLS	South Carolina
MLS|ermB_9_AF299292|MLS|23S_rRNA_methyltransferases|ERMB	ERMB	23S rRNA methyltransferases	MLS	South Carolina
MLS|JQ861959.1|gene11|MLS|Lincosamide_nucleotidyltransferases|LNUB	LNUB	Lincosamide nucleotidyltransferases	MLS	South Carolina
MLS|lsaA_3_AY737526|MLS|Streptogramin_resistance_ATP-binding_cassette_ABC_efflux_pumps|LSA	LSA	Streptogramin resistance ATP-binding cassette ABC efflux pumps	MLS	South Carolina
MLS|LsaA|AY225127|41-1537|1497|MLS|Streptogramin_resistance_ATP-binding_cassette_ABC_efflux_pumps|LSA	LSA	Streptogramin resistance ATP-binding cassette ABC efflux pumps	MLS	South Carolina
Phe|Dha1|BA000018|2517801-2518988|1188|Phenicol|Phenicol_efflux_pumps|dha	dha	Phenicol efflux pumps	Phenicol	South Carolina
Tet|Tet-38|AY825285|1-1353|1353|Tetracyclines|Tetracycline_resistance_major_facilitator_superfamily_MFS_efflux_pumps|TET38	TET38	Tetracycline resistance major facilitator superfamily MFS efflux pumps	Tetracyclines	South Carolina
Tet|tetM_1_X92947|Tetracyclines|Tetracycline_resistance_ribosomal_protection_proteins|TETM	TETM	Tetracycline resistance ribosomal protection proteins	Tetracyclines	South Carolina
Tet|tetM_13_AM990992|Tetracyclines|Tetracycline_resistance_ribosomal_protection_proteins|TETM	TETM	Tetracycline resistance ribosomal protection proteins	Tetracyclines	South Carolina
Tet|tetM_9_X56353|Tetracyclines|Tetracycline_resistance_ribosomal_protection_proteins|TETM	TETM	Tetracycline resistance ribosomal protection proteins	Tetracyclines	South Carolina
Tet|TetM|U08812|1981-3900|1920|Tetracyclines|Tetracycline_resistance_ribosomal_protection_proteins|TETM	TETM	Tetracycline resistance ribosomal protection proteins	Tetracyclines	South Carolina
249|AY743590.1|AY743590|Tetracyclines|Tetracycline_resistance_major_facilitator_superfamily_MFS_efflux_pumps|TET39	TET39	Tetracycline resistance major facilitator superfamily MFS efflux pumps	Tetracyclines	Idaho
6|AF173226.1|AF173226|Multi-drug_resistance|Multi-drug_efflux_pumps|sme	sme	Multi-drug efflux pumps	Multi-drug resistance	Idaho
AGly|Aph3_prime-VIa_1_X07753|Aminoglycosides|Aminoglycoside_O-phosphotransferases|APH3-PRIME	APH3-PRIME	Aminoglycoside O-phosphotransferases	Aminoglycosides	Idaho
AGly|AphA6|JF949760|695-1474|771|Aminoglycosides|Aminoglycoside_O-phosphotransferases|APH3-PRIME	APH3-PRIME	Aminoglycoside O-phosphotransferases	Aminoglycosides	Idaho
CARD|phgb|470266717|8362-9142|ARO:3003687|APH3-PRIME-VI|Aminoglycosides|Aminoglycoside_O-phosphotransferases|APH3-PRIME	APH3-PRIME	Aminoglycoside O-phosphotransferases	Aminoglycosides	Idaho
CARD|phgb|AF173226|351-1041|ARO:3003066|smeR|Multi-drug_resistance|Multi-drug_efflux_pumps|sme	sme	Multi-drug efflux pumps	Multi-drug resistance	Idaho
